# Supplementary material for: Carotid Plaque Age Is a Feature of Plaque Stability Inversely Related to Levels of Plasma Insulin
Source: PLoS One. 2011 Apr 7;6(4):e18248. doi: 10.1371/journal.pone.0018248 (PMC3072386; doi:10.1371/journal.pone.0018248)
Supplement: Table S1 — Bivariate correlations with top ranked parameters. (XLS) [file pone.0018248.s001.xls]

## Sheet: TableS1
Table S1. Bivariate Correlations with Top Ranked Parameters
	P-value
Correlation	Insulin	Age	logGT	logALAT
Insulin		0.5	0.28	0.5
Age	-0.13		0.82	0.02
logGT	0.21	-0.04		0.002
logALAT	0.13	-0.38	0.48
