# Supplementary material for: Carotid Plaque Age Is a Feature of Plaque Stability Inversely Related to Levels of Plasma Insulin
Source: PLoS One. 2011 Apr 7;6(4):e18248. doi: 10.1371/journal.pone.0018248 (PMC3072386; doi:10.1371/journal.pone.0018248)
Supplement: Table S2 — 100 top-ranked genes positively correlated to plaque age. (XLS) [file pone.0018248.s002.xls]

## Sheet: TableS2
Table S2. 100 top-ranked genes positively correlated to plaque age
RefSeq	Gene Name	Gene Symbol	P-value	SpearmanRank corr
NM_000586	INTERLEUKIN 2	Il2	6.401e-06	0.828571
NM_203406	SIMILAR TO METALLO-BETA-LACTAMASE SUPERFAMILY PROTEIN	LOC153364	2.75342e-05	0.795489
NM_016567	CDK INHIBITOR P21 BINDING PROTEIN	BCCIP	7.57188e-05	0.768421
NM_145032	F-BOX AND LEUCINE-RICH REPEAT PROTEIN 13	FBXL13	7.57188e-05	0.768421
NM_005564	LIPOCALIN 2 (ONCOGENE 24P3)	LCN2	0.000167396	0.744361
NM_002736	PROTEIN KINASE, CAMP-DEPENDENT, REGULATORY, TYPE II, BETA	Prkar2b	0.000263507	0.729323
NM_080429	AQUAPORIN 10	AQP10	0.000275296	0.72782
NM_005983	S-PHASE KINASE-ASSOCIATED PROTEIN 2 (P45)	SKP2	0.000287533	0.726316
NM_031469	SH3 DOMAIN BINDING GLUTAMIC ACID-RICH PROTEIN LIKE 2	SH3BGRL2	0.000371141	0.717293
NM_000655	SELECTIN L (LYMPHOCYTE ADHESION MOLECULE 1)	SELL	0.000845616	0.685714
NM_006649	UTP14, U3 SMALL NUCLEOLAR RIBONUCLEOPROTEIN, HOMOLOG A (YEAST)	UTP14A	0.00105094	0.676692
NM_001904	CATENIN (CADHERIN-ASSOCIATED PROTEIN), BETA 1, 88KDA	ctnnb1	0.00120997	0.670677
NM_005653	TRANSCRIPTION FACTOR CP2	TFCP2	0.00129679	0.667669
NM_015947	ACTIVATING SIGNAL COINTEGRATOR 1 COMPLEX SUBUNIT 1	ASCC1	0.00134213	0.666165
NM_017653	DYMECLIN	DYM	0.00143681	0.663158
NM_000587	COMPLEMENT COMPONENT 7	C7	0.00158933	0.658647
NM_182598			0.00169837	0.655639
NM_001664	RAS HOMOLOG GENE FAMILY, MEMBER A	RHOA	0.0017552	0.654135
NM_152400	HYPOTHETICAL PROTEIN FLJ39370	C4orf32	0.0017552	0.654135
NM_022471	GERM CELL-LESS HOMOLOG 1 (DROSOPHILA)-LIKE	Gmcl1l	0.00187364	0.651128
NM_006597	HEAT SHOCK 70KDA PROTEIN 8	HSPA8	0.00193533	0.649624
NM_007266	XPA BINDING PROTEIN 1, GTPASE	Xab1	0.00206382	0.646617
NM_021139	UDP GLUCURONOSYLTRANSFERASE 2 FAMILY, POLYPEPTIDE B4	UGT2B4	0.00208625	0.646108
NM_012212	LEUKOTRIENE B4 12-HYDROXYDEHYDROGENASE	Ltb4dh	0.00219937	0.643609
NM_018724	INTERLEUKIN 20	IL20	0.00219937	0.643609
NM_016144	COMM DOMAIN CONTAINING 10	Commd10	0.00226988	0.642105
NM_144665	SESTRIN 3	sesn3	0.00226988	0.642105
NM_004786	THIOREDOXIN-LIKE 1	TXNL1	0.00249284	0.637594
NM_172002	J-TYPE CO-CHAPERONE HSC20	hscB	0.00281829	0.631579
NM_004622	TRANSLIN	TSN	0.00317835	0.625564
NM_006636	METHYLENETETRAHYDROFOLATE DEHYDROGENASE (NADP+ DEPENDENT) 2, METHENYLTETRAHYDROFOLATE CYCLOHYDROLASE	Mthfd2	0.00357585	0.619549
NM_014381	HYPOTHETICAL PROTEIN S240II117	MLH3	0.00390031	0.615038
NM_006708	GLYOXALASE I	Glo1	0.00401373	0.613534
NM_003853	INTERLEUKIN 18 RECEPTOR ACCESSORY PROTEIN	IL18RAP	0.00412988	0.61203
NM_014743	KIAA0232 GENE PRODUCT	KIAA0232	0.00412988	0.61203
NM_016004	INTRAFLAGELLAR TRANSPORT 52 HOMOLOG (CHLAMYDOMONAS)	ift52	0.00437051	0.609023
NM_024556	HYPOTHETICAL PROTEIN FLJ21103	FAM118B	0.0044951	0.607519
NM_173470	TRANSMEMBRANE PROTEIN 32	TMEM32	0.0044951	0.607519
NM_006430	CHAPERONIN CONTAINING TCP1, SUBUNIT 4 (DELTA)	Cct4	0.0047531	0.604511
NM_014814	PROTEASOME (PROSOME, MACROPAIN) 26S SUBUNIT, NON-ATPASE, 6	psmD6	0.0047531	0.604511
NM_000843	GLUTAMATE RECEPTOR, METABOTROPIC 6	GRM6	0.0050232	0.601504
NM_002704	PRO-PLATELET BASIC PROTEIN (CHEMOKINE (C-X-C MOTIF) LIGAND 7)	PPBP	0.00591047	0.592481
NM_004867	INTEGRAL MEMBRANE PROTEIN 2A	ITM2A	0.00591047	0.592481
NM_020809	RHO GTPASE ACTIVATING PROTEIN 20	Arhgap20	0.00591047	0.592481
NM_182511	CEREBELLIN 2 PRECURSOR	Cbln2	0.00591047	0.592481
NM_000045	ARGINASE, LIVER	Arg1	0.00596627	0.591952
NM_021240	DOUBLESEX AND MAB-3 RELATED TRANSCRIPTION FACTOR 3	DMRT3	0.00607015	0.590977
NM_022564	MATRIX METALLOPEPTIDASE 16 (MEMBRANE-INSERTED)	MMP16	0.00623337	0.589474
NM_003543	H4 HISTONE, FAMILY 2	HIST2H4B	0.00645994	0.587439
NM_004798	KINESIN FAMILY MEMBER 3B	Kif3b	0.00657062	0.586466
NM_014391	ANKYRIN REPEAT DOMAIN 1 (CARDIAC MUSCLE)	ANKRD1	0.00657062	0.586466
NM_018195	HYPOTHETICAL PROTEIN FLJ10726	C11orf57	0.00657062	0.586466
NM_021007	SODIUM CHANNEL, VOLTAGE-GATED, TYPE II, ALPHA 2	SCN2A	0.00657062	0.586466
NM_023016	CHROMOSOME 2 OPEN READING FRAME 26	Ankrd57	0.00657062	0.586466
NM_030772	GAP JUNCTION PROTEIN, ALPHA 10, 59KDA	GJA9	0.00657062	0.586466
NM_001537	HEAT SHOCK FACTOR BINDING PROTEIN 1	hsbp1	0.00674477	0.584962
NM_003115	UDP-N-ACTEYLGLUCOSAMINE PYROPHOSPHORYLASE 1	Uap1	0.00692269	0.583459
NM_005389	PROTEIN-L-ISOASPARTATE (D-ASPARTATE) O-METHYLTRANSFERASE	PCMT1	0.00710444	0.581955
NM_138341	TRANSMEMBRANE PROTEIN 116	TMEM116	0.00710444	0.581955
NM_000049	ASPARTOACYLASE (CANAVAN DISEASE)	ASPA	0.00729007	0.580451
NM_016039	CHROMOSOME 14 OPEN READING FRAME 166	C14orf166	0.00747966	0.578947
NM_004492	GENERAL TRANSCRIPTION FACTOR IIA, 2, 12KDA	Gtf2a2	0.00767326	0.577444
NM_004766	COATOMER PROTEIN COMPLEX, SUBUNIT BETA 2 (BETA PRIME)	COPB2	0.00767326	0.577444
NM_014970	KINESIN-ASSOCIATED PROTEIN 3	KIFAP3	0.00767326	0.577444
NM_016029	DEHYDROGENASE/REDUCTASE (SDR FAMILY) MEMBER 7	DHRS7	0.00767326	0.577444
NM_006209	ECTONUCLEOTIDE PYROPHOSPHATASE/PHOSPHODIESTERASE 2 (AUTOTAXIN)	Enpp2	0.00787094	0.57594
NM_133466	KIAA1948 PROTEIN	ZNF545	0.00787094	0.57594
NM_139286	CELL DIVISION CYCLE 26	CDC26	0.00787094	0.57594
NM_005956	METHYLENETETRAHYDROFOLATE DEHYDROGENASE (NADP+ DEPENDENT) 1, METHENYLTETRAHYDROFOLATE CYCLOHYDROLASE, FORMYLTETRAHYDROFOLATE SYNTHETASE	MTHFD1	0.00807276	0.574436
NM_021116	ADENYLATE CYCLASE 1 (BRAIN)	Adcy1	0.00807276	0.574436
NM_003932	SUPPRESSION OF TUMORIGENICITY 13 (COLON CARCINOMA) (HSP70 INTERACTING PROTEIN)	st13	0.00827879	0.572932
NM_024761	MOB1, MPS ONE BINDER KINASE ACTIVATOR-LIKE 2B (YEAST)	MOBKL2B	0.00827879	0.572932
NM_000126	ELECTRON-TRANSFER-FLAVOPROTEIN, ALPHA POLYPEPTIDE (GLUTARIC ACIDURIA II)	etfA	0.00848909	0.571429
NM_012073	CHAPERONIN CONTAINING TCP1, SUBUNIT 5 (EPSILON)	cct5	0.00848909	0.571429
NM_001007543	CHROMOSOME 11 OPEN READING FRAME 37	C11orf37	0.00870372	0.569925
NM_001081	CUBILIN (INTRINSIC FACTOR-COBALAMIN RECEPTOR)	CUBN	0.00870372	0.569925
NM_198853	TRIPARTITE MOTIF-CONTAINING 50C	TRIM74	0.00892276	0.568421
NM_002745	MITOGEN-ACTIVATED PROTEIN KINASE 1	MAPK1	0.00914627	0.566917
NM_004370	COLLAGEN, TYPE XII, ALPHA 1	COL12A1	0.00914627	0.566917
NM_152369	SOLUTE CARRIER FAMILY 44, MEMBER 3	SLC44A3	0.00914627	0.566917
NM_001001660	HYPOTHETICAL PROTEIN LOC144363	LYRM5	0.00960697	0.56391
NM_006211	PROENKEPHALIN	penk	0.0098443	0.562406
NM_012138	APOPTOSIS ANTAGONIZING TRANSCRIPTION FACTOR	AATF	0.0098443	0.562406
NM_031476	CYSTEINE-RICH SECRETORY PROTEIN LCCL DOMAIN CONTAINING 2	Crispld2	0.0098443	0.562406
NM_003653	COP9 CONSTITUTIVE PHOTOMORPHOGENIC HOMOLOG SUBUNIT 3 (ARABIDOPSIS)	cops3	0.0100864	0.560902
NM_002619	PLATELET FACTOR 4 (CHEMOKINE (C-X-C MOTIF) LIGAND 4)	PF4	0.0103333	0.559398
NM_003766	BECLIN 1 (COILED-COIL, MYOSIN-LIKE BCL2 INTERACTING PROTEIN)	Becn1	0.0103333	0.559398
NM_000332	ATAXIN 1	ATXN1	0.010585	0.557895
NM_015141	GLYCEROL-3-PHOSPHATE DEHYDROGENASE 1-LIKE	GPD1L	0.010585	0.557895
NM_001551	IMMUNOGLOBULIN (CD79A) BINDING PROTEIN 1	IGBP1	0.0108418	0.556391
NM_003366	UBIQUINOL-CYTOCHROME C REDUCTASE CORE PROTEIN II	uqcrc2	0.0108418	0.556391
NM_005369	MCF.2 CELL LINE DERIVED TRANSFORMING SEQUENCE	MCF2	0.0108418	0.556391
NM_145295	ZINC FINGER PROTEIN 627	ZNF627	0.0108418	0.556391
NM_000558	HEMOGLOBIN, ALPHA 1	HBA2	0.0111035	0.554887
NM_002381	MATRILIN 3	MATN3	0.0111035	0.554887
NM_005605	PROTEIN PHOSPHATASE 3 (FORMERLY 2B), CATALYTIC SUBUNIT, GAMMA ISOFORM (CALCINEURIN A GAMMA)	Ppp3cc	0.0111035	0.554887
NM_006541	THIOREDOXIN-LIKE 2	glrx3	0.0111035	0.554887
NM_022443	MYELOID LEUKEMIA FACTOR 1	Mlf1	0.0111035	0.554887
NM_001688	ATP SYNTHASE, H+ TRANSPORTING, MITOCHONDRIAL F0 COMPLEX, SUBUNIT B1	Atp5f1	0.0113704	0.553383
NM_024045	DEAD (ASP-GLU-ALA-ASP) BOX POLYPEPTIDE 50	DDX50	0.0113704	0.553383
