# Supplementary material for: Carotid Plaque Age Is a Feature of Plaque Stability Inversely Related to Levels of Plasma Insulin
Source: PLoS One. 2011 Apr 7;6(4):e18248. doi: 10.1371/journal.pone.0018248 (PMC3072386; doi:10.1371/journal.pone.0018248)
Supplement: Table S3 — 100 top-ranked genes negatively correlated to plaque age. (XLS) [file pone.0018248.s003.xls]

## Sheet: TableS3
Table S3. 100 top-ranked genes negatively correlated to plaque age
RefSeq	Gene Name	Gene Symbol	P-value	SpearRankCorr
NM_014654	SYNDECAN 3 (N-SYNDECAN)	SDC3	0.00014522	-0.748872
NM_014475	DIHYDRODIOL DEHYDROGENASE (DIMERIC)	DHDH	0.000371141	-0.717293
NM_133374	ZINC FINGER PROTEIN 618	ZNF618	0.000420175	-0.712782
NM_182659	UBIQUITOUSLY TRANSCRIBED TETRATRICOPEPTIDE REPEAT GENE, Y-LINKED	UTY	0.000455839	-0.709774
NM_153255	MINICHROMOSOME MAINTENANCE DEFICIENT DOMAIN CONTAINING 1	Mcm9	0.000534935	-0.703759
NM_020040	TUBULIN, BETA POLYPEPTIDE 4, MEMBER Q	TUBB4Q	0.000601642	-0.699248
NM_178582	HISTOCOMPATIBILITY (MINOR) 13	hm13	0.00105094	-0.676692
NM_024757	EUCHROMATIC HISTONE-LYSINE N-METHYLTRANSFERASE 1	EHMT1	0.00158933	-0.658647
NM_006465	AT RICH INTERACTIVE DOMAIN 3B (BRIGHT- LIKE)	ARID3B	0.00169837	-0.655639
NM_001033755			0.00187364	-0.651128
NM_004486	GOLGI AUTOANTIGEN, GOLGIN SUBFAMILY A, 2	GOLGA2	0.00213069	-0.645113
NM_006695	RAP2 INTERACTING PROTEIN 8	Rundc3a	0.00234227	-0.640602
NM_005301	G PROTEIN-COUPLED RECEPTOR 35	Gpr35	0.00265141	-0.634586
NM_025090	UBIQUITIN SPECIFIC PEPTIDASE 36	Usp36	0.00265141	-0.634586
NM_031457	MEMBRANE-SPANNING 4-DOMAINS, SUBFAMILY A, MEMBER 8B	MS4A8B	0.00281829	-0.631579
NM_153448	EXTRAEMBRYONIC, SPERMATOGENESIS, HOMEOBOX 1 HOMOLOG (MOUSE)	ESX1	0.00290495	-0.630075
NM_018833	TRANSPORTER 2, ATP-BINDING CASSETTE, SUB-FAMILY B (MDR/TAP)	Tap2	0.0029797	-0.628808
NM_001014979	HYPOTHETICAL PROTEIN LOC90835	LOC90835	0.00299382	-0.628571
NM_004420	DUAL SPECIFICITY PHOSPHATASE 8	DUSP8	0.00308494	-0.627068
NM_005547	INVOLUCRIN	IVL	0.00308494	-0.627068
NM_207458	FLJ46026 PROTEIN	FLJ46026	0.00308494	-0.627068
NM_016014	CHROMOSOME 9 OPEN READING FRAME 77	FAM108B1	0.00317835	-0.625564
NM_000691	ALDEHYDE DEHYDROGENASE 3 FAMILY, MEMBERA1	ALDH3A1	0.00368142	-0.618045
NM_000312	PROTEIN C (INACTIVATOR OF COAGULATION FACTORS VA AND VIIIA)	proC	0.00378956	-0.616541
NM_000808	GAMMA-AMINOBUTYRIC ACID (GABA) A RECEPTOR, ALPHA 3	GABRA3	0.00401373	-0.613534
NM_001017420	ESTABLISHMENT OF COHESION 1 HOMOLOG 2 (S. CEREVISIAE)	Esco2	0.00412988	-0.61203
NM_002503	NUCLEAR FACTOR OF KAPPA LIGHT POLYPEPTIDE GENE ENHANCER IN B-CELLS INHIBITOR, BETA	Nfkbib	0.00412988	-0.61203
NM_014383	ZINC FINGER AND BTB DOMAIN CONTAINING 32	ZBTB32	0.00424878	-0.610526
NM_001794	CADHERIN 4, TYPE 1, R-CADHERIN (RETINAL)	CDH4	0.00437051	-0.609023
NM_145185	MITOGEN-ACTIVATED PROTEIN KINASE KINASE 7	MAP2K7	0.00462261	-0.606015
NM_005957	5,10-METHYLENETETRAHYDROFOLATE REDUCTASE (NADPH)	MTHFR	0.00530584	-0.598496
NM_013270	TESTES-SPECIFIC PROTEASE 50	Tsp50	0.00560144	-0.595489
NM_014865	CHROMOSOME CONDENSATION-RELATED SMC-ASSOCIATED PROTEIN 1	NCAPD2	0.00560144	-0.595489
NM_000250	MYELOPEROXIDASE	MPO	0.00623337	-0.589474
NM_182612	PARKINSON DISEASE 7 DOMAIN CONTAINING 1	PDDC1	0.00640017	-0.58797
NM_001287	CHLORIDE CHANNEL 7	CLCN7	0.00674477	-0.584962
NM_006804	START DOMAIN CONTAINING 3	STARD3	0.00692269	-0.583459
NM_014677	REGULATING SYNAPTIC MEMBRANE EXOCYTOSIS 2	Rims2	0.00692269	-0.583459
NM_005296	G PROTEIN-COUPLED RECEPTOR 23	GPR23	0.00747966	-0.578947
NM_025150	THREONYL-TRNA SYNTHETASE-LIKE 1	Tars2	0.00747966	-0.578947
NM_019118	CHROMOSOME 1 OPEN READING FRAME 91	C1orf91	0.00767326	-0.577444
NM_025218	UL16-BINDING PROTEIN 1	Ulbp1	0.00767326	-0.577444
NM_001104	ACTININ, ALPHA 3	actn3	0.00848909	-0.571429
NM_182586	HYPOTHETICAL PROTEIN FLJ33534	FLJ33534	0.00848909	-0.571429
NM_000589	INTERLEUKIN 4	IL4	0.00892276	-0.568421
NM_002016	FILAGGRIN	Flg	0.0091143	-0.567131
NM_016263	HOMOLOG OF YEAST CDH1/HCT1	FZR1	0.00914627	-0.566917
NM_053017	ADP-RIBOSYLTRANSFERASE 5	ART5	0.00914627	-0.566917
NM_001139	ARACHIDONATE 12-LIPOXYGENASE, 12R TYPE	ALOX12B	0.00960697	-0.56391
NM_001258	CYCLIN-DEPENDENT KINASE 3	CDK3	0.00960697	-0.56391
NM_025104	DBF4 HOMOLOG B (S. CEREVISIAE)	DBF4B	0.00960697	-0.56391
NM_173541	CHROMOSOME 10 OPEN READING FRAME 91	C10orf91	0.00960697	-0.56391
NM_032592	1-AMINOCYCLOPROPANE-1-CARBOXYLATE SYNTHASE	PHACS	0.0098443	-0.562406
NM_005247	FIBROBLAST GROWTH FACTOR 3 (MURINE MAMMARY TUMOR VIRUS INTEGRATION SITE (V-INT-2) ONCOGENE HOMOLOG)	fgf3	0.0100864	-0.560902
NM_006185	NUCLEAR MITOTIC APPARATUS PROTEIN 1	NUMA1	0.0100864	-0.560902
NM_138344	CHROMOSOME 14 OPEN READING FRAME 152	C14orf152	0.0100864	-0.560902
NM_003215	TEC PROTEIN TYROSINE KINASE	TEC	0.0108418	-0.556391
NM_173801	TRANSMEMBRANE PROTEIN 122	PLAC1L	0.0108418	-0.556391
NM_004055	CALPAIN 5	CAPN5	0.0113704	-0.553383
NM_138784			0.0113704	-0.553383
NM_153263	ZINC FINGER PROTEIN 549	ZNF549	0.0113704	-0.553383
NM_032147	UBIQUITIN SPECIFIC PEPTIDASE 44	USP44	0.0119196	-0.550376
NM_033413	LEUCINE RICH REPEAT CONTAINING 46	Lrrc46	0.0119196	-0.550376
NM_004256	SOLUTE CARRIER FAMILY 22 (ORGANIC CATION TRANSPORTER), MEMBER 13	SLC22A13	0.0122022	-0.548872
NM_145294	SIMILAR TO RIKEN CDNA 3230401M21 [MUS MUSCULUS]		0.0122022	-0.548872
NM_153839	G PROTEIN-COUPLED RECEPTOR 111	GPR111	0.0122022	-0.548872
NM_206920	MAM DOMAIN CONTAINING 4	MAMDC4	0.0122022	-0.548872
NM_001018082	SMALL ADIPOCYTE FACTOR 1	ADIG	0.0124902	-0.547368
NM_006202	PHOSPHODIESTERASE 4A, CAMP-SPECIFIC (PHOSPHODIESTERASE E2 DUNCE HOMOLOG, DROSOPHILA)	PDE4A	0.0124902	-0.547368
NM_173464	L(3)MBT-LIKE 4 (DROSOPHILA)	L3MBTL4	0.0124902	-0.547368
NM_145754	KINESIN FAMILY MEMBER C2	KIFC2	0.0127836	-0.545865
NM_207423	FLJ45983 PROTEIN	FLJ45983	0.0127836	-0.545865
NM_018068	PIWI-LIKE 2 (DROSOPHILA)	PIWIL2	0.0133872	-0.542857
NM_030818	HYPOTHETICAL PROTEIN MGC10471	CCDC130	0.0133872	-0.542857
NM_002055	GLIAL FIBRILLARY ACIDIC PROTEIN	Gfap	0.0136975	-0.541353
NM_006990	WAS PROTEIN FAMILY, MEMBER 2	WASF2	0.0136975	-0.541353
NM_175882	INTRAMEMBRANE PROTEASE 5	IMP5	0.0136975	-0.541353
NM_001004348	FLJ16171 PROTEIN	FLJ16171	0.0140136	-0.53985
NM_004913	CHROMOSOME 16 OPEN READING FRAME 7	C16orf7	0.0140136	-0.53985
NM_152353	HYPOTHETICAL PROTEIN MGC33839	CLDND2	0.0140136	-0.53985
NM_000531	ORNITHINE CARBAMOYLTRANSFERASE	OTC	0.0143355	-0.538346
NM_001701	BILE ACID COENZYME A: AMINO ACID N-ACYLTRANSFERASE (GLYCINE N-CHOLOYLTRANSFERASE)	Baat	0.0143355	-0.538346
NM_003211	THYMINE-DNA GLYCOSYLASE	TDG	0.0149971	-0.535338
NM_003938	ADAPTOR-RELATED PROTEIN COMPLEX 3, DELTA 1 SUBUNIT	AP3D1	0.0149971	-0.535338
NM_005958	MELATONIN RECEPTOR 1A	Mtnr1a	0.0149971	-0.535338
NM_032882	PARANEOPLASTIC ANTIGEN LIKE 6A	PNMA6A	0.0149971	-0.535338
NM_052884	SIALIC ACID BINDING IG-LIKE LECTIN 11	SIGLEC11	0.015337	-0.533835
NM_003468	FRIZZLED HOMOLOG 5 (DROSOPHILA)	FZD5	0.0156831	-0.532331
NM_005393	PLEXIN B3	Plxnb3	0.0156831	-0.532331
NM_006900	INTERFERON, ALPHA 1	Ifna1	0.0156831	-0.532331
NM_002603	PHOSPHODIESTERASE 7A	PDE7A	0.0163941	-0.529323
NM_003839	TUMOR NECROSIS FACTOR RECEPTOR SUPERFAMILY, MEMBER 11A, NFKB ACTIVATOR	TNFRSF11A	0.0163941	-0.529323
NM_005427	TUMOR PROTEIN P73	TP73	0.0163941	-0.529323
NM_014215	INSULIN RECEPTOR-RELATED RECEPTOR	INSRR	0.0163941	-0.529323
NM_014815	THYROID HORMONE RECEPTOR ASSOCIATED PROTEIN 4	Med24	0.0163941	-0.529323
NM_015426	WD REPEAT DOMAIN 51A	WDR51A	0.0163941	-0.529323
NM_138995	MYOSIN IIIB	MYO3B	0.0163941	-0.529323
NM_153265	ECHINODERM MICROTUBULE ASSOCIATED PROTEIN LIKE 3	EML3	0.0167591	-0.52782
NM_001008723	CHROMOSOME 10 OPEN READING FRAME 80	CCDC147	0.0171307	-0.526316
NM_147199	MAS-RELATED GPR, MEMBER X1	MRGPRX1	0.0171307	-0.526316
