# Supplementary material for: Carotid Plaque Age Is a Feature of Plaque Stability Inversely Related to Levels of Plasma Insulin
Source: PLoS One. 2011 Apr 7;6(4):e18248. doi: 10.1371/journal.pone.0018248 (PMC3072386; doi:10.1371/journal.pone.0018248)
Supplement: Table S4 — Gene list annotation of Table S2 using DAVID. (XLS) [file pone.0018248.s004.xls]

## Sheet: TableS4
Table S4. Gene list annotation of Table S2 using DAVID
Category	Term	Count	%	PValue	Genes	List Total	Pop Hits	Pop Total	Fold Enrichment	Bonferroni	Benjamini	FDR
SP_PIR_KEYWORDS	Direct protein sequencing	26	26.26%	0.00018041	NM_004786, NM_002745, NM_003653, NM_006430, NM_005983, NM_002619, NM_005653, NM_005564, NM_003366, NM_000586, NM_004766, NM_005956, NM_012073, NM_003115, NM_006209, NM_001664, NM_005389, NM_002704, NM_015947, NM_004370, NM_006597, NM_000587, NM_000558, NM_003543, NM_003932, NM_018724,	85	2501	17599	2.1524284403885505	0.17496863878549507	0.17496863878549507	0.28697673891364683
GOTERM_MF_ALL	GO:0005515~protein binding	49	49.49%	0.00053317	NM_002381, NM_006541, NM_002745, NM_022443, NM_145032, NM_022471, NM_016039, NM_003653, NM_014391, NM_006211, NM_002619, NM_003366, NM_000586, NM_004766, NM_000655, NM_004798, NM_172002, NM_012073, NM_006209, NM_004370, NM_198853, NM_003932, NM_018724, NM_012138, NM_001688, NM_014381, NM_001904, NM_005605, NM_006649, NM_006430, NM_001537, NM_003766, NM_005983, NM_024761, NM_004622, NM_016567, NM_…	79	7212	16968	1.4592977948145494	0.7845168955554118	0.7845168955554118	0.9513268801393582
SP_PIR_KEYWORDS	cytoplasm	23	23.23%	0.00251455	NM_001904, NM_004786, NM_006541, NM_004766, NM_022443, NM_005956, NM_016039, NM_003653, NM_003115, NM_012073, NM_006430, NM_001664, NM_015947, NM_005389, NM_000045, NM_001551, NM_006597, NM_015141, NM_000332, NM_003932, NM_005369, NM_007266, NM_012212,	85	2485	17599	1.916330926736892	0.9317029196677787	0.7386628990513953	3.9309728269497524
SP_PIR_KEYWORDS	chaperone	5	5.05%	0.00397825	NM_006430, NM_006597, NM_003932, NM_172002, NM_012073,	85	135	17599	7.668409586056645	0.9857253335073097	0.7574198147046084	6.1519747399139675
GOTERM_BP_ALL	GO:0009066~aspartate family amino acid metabolic process	3	3.03%	0.0058619	NM_006636, NM_005956, NM_000049,	78	23	15360	25.68561872909699	0.9999999999999616	0.9999999999999616	10.637327737081126
GOTERM_BP_ALL	GO:0007610~behavior	7	7.07%	0.00602598	NM_002736, NM_006211, NM_006209, NM_002619, NM_002745, NM_002704, NM_000332,	78	328	15360	4.202626641651031	0.9999999999999838	0.9999998728797928	10.919058397703541
GOTERM_MF_ALL	GO:0005488~binding	70	70.71%	0.00765216	NM_006708, NM_002381, NM_006541, NM_002745, NM_022443, NM_145032, NM_022471, NM_016039, NM_003653, NM_014391, NM_002736, NM_006211, NM_002619, NM_005653, NM_014743, NM_005564, NM_003366, NM_000586, NM_004766, NM_000655, NM_004798, NM_172002, NM_012073, NM_006636, NM_006209, NM_000045, NM_021007, NM_004370, NM_016029, NM_003932, NM_198853, NM_012138, NM_018724, NM_007266, NM_001688, NM_014381, NM_…	79	13054	16968	1.1517494031607751	0.9999999997495096	0.999984173112154	12.862310704503043
SP_PIR_KEYWORDS	acetylation	9	9.09%	0.00775032	NM_003366, NM_001688, NM_002736, NM_006541, NM_002745, NM_005389, NM_000558, NM_003543, NM_003653,	85	599	17599	3.1108907001865855	0.9997499927088944	0.8742557402337487	11.655919409542737
GOTERM_BP_ALL	GO:0055086~nucleobase, nucleoside and nucleotide metabolic process	6	6.06%	0.00851414	NM_001688, NM_006209, NM_006636, NM_002745, NM_005956, NM_021116,	78	251	15360	4.707324547961998	1.0	0.9999996863321242	15.08941899933458
BIOCARTA	h_tffPathway:Trefoil Factors Initiate Mucosal Healing	3	3.03%	0.00885963	NM_001904, NM_001664, NM_002745,	12	21	1557	18.535714285714285	0.9435507134519316	0.9435507134519316	11.33082137569511
BIOCARTA	h_edg1Pathway:Phospholipids as signalling intermediaries	3	3.03%	0.0115099	NM_001664, NM_002745, NM_021116,	12	24	1557	16.21875	0.9762278938981502	0.8458179449421892	14.481719887640121
GOTERM_MF_ALL	GO:0004488~methylenetetrahydrofolate dehydrogenase (NADP+) activity	2	2.02%	0.0137282	NM_006636, NM_005956,	79	3	16968	143.18987341772151	1.0	0.999998259136587	21.94536272328683
GOTERM_MF_ALL	GO:0004477~methenyltetrahydrofolate cyclohydrolase activity	2	2.02%	0.0137282	NM_006636, NM_005956,	79	3	16968	143.18987341772151	1.0	0.999998259136587	21.94536272328683
SP_PIR_KEYWORDS	Histidine biosynthesis	2	2.02%	0.0142516	NM_006636, NM_005956,	85	3	17599	138.0313725490196	0.9999997737136561	0.9531260374037822	20.438325521416512
GOTERM_BP_ALL	GO:0030097~hemopoiesis	5	5.05%	0.0157692	NM_000586, NM_001904, NM_002619, NM_022443, NM_018724,	78	192	15360	5.128205128205128	1.0	0.9999999991432384	26.218763187595727
GOTERM_BP_ALL	GO:0007626~locomotory behavior	5	5.05%	0.0174575	NM_006209, NM_002619, NM_002745, NM_002704, NM_000332,	78	198	15360	4.972804972804973	1.0	0.9999999908212979	28.602637955621525
GOTERM_MF_ALL	GO:0004486~methylenetetrahydrofolate dehydrogenase activity	2	2.02%	0.0182628	NM_006636, NM_005956,	79	4	16968	107.39240506329114	1.0	0.999975312582779	28.133354292299394
GOTERM_BP_ALL	GO:0006520~amino acid metabolic process	6	6.06%	0.0187017	NM_000586, NM_006636, NM_000045, NM_005956, NM_018724, NM_000049,	78	306	15360	3.8612368024132735	1.0	0.999999933859685	30.312382100751623
GOTERM_MF_ALL	GO:0016810~hydrolase activity, acting on carbon-nitrogen (but not peptide) bonds	4	4.04%	0.0194767	NM_006636, NM_000045, NM_005956, NM_000049,	79	124	16968	6.928542262147815	1.0	0.9999200796882479	29.709512110809968
GOTERM_BP_ALL	GO:0048534~hemopoietic or lymphoid organ development	5	5.05%	0.0198788	NM_000586, NM_001904, NM_002619, NM_022443, NM_018724,	78	206	15360	4.779686333084391	1.0	0.9999997149888817	31.894253410791418
GOTERM_BP_ALL	GO:0000105~histidine biosynthetic process	2	2.02%	0.0199037	NM_006636, NM_005956,	78	4	15360	98.46153846153845	1.0	0.999992003841218	31.927419232298316
GOTERM_BP_ALL	GO:0009076~histidine family amino acid biosynthetic process	2	2.02%	0.0199037	NM_006636, NM_005956,	78	4	15360	98.46153846153845	1.0	0.999992003841218	31.927419232298316
GOTERM_BP_ALL	GO:0002520~immune system development	5	5.05%	0.0238837	NM_000586, NM_001904, NM_002619, NM_022443, NM_018724,	78	218	15360	4.516584333098094	1.0	0.9999969512533724	37.02524436088592
GOTERM_BP_ALL	GO:0019752~carboxylic acid metabolic process	8	8.08%	0.02437	NM_002736, NM_000586, NM_006636, NM_000045, NM_005956, NM_018724, NM_012212, NM_000049,	78	572	15360	2.7541689080150618	1.0	0.9999923758074178	37.6227287997945
GOTERM_BP_ALL	GO:0006082~organic acid metabolic process	8	8.08%	0.0249867	NM_002736, NM_000586, NM_006636, NM_000045, NM_005956, NM_018724, NM_012212, NM_000049,	78	575	15360	2.739799331103679	1.0	0.9999845671511682	38.3726911669182
GOTERM_MF_ALL	GO:0016491~oxidoreductase activity	10	10.10%	0.0271262	NM_003366, NM_006636, NM_004786, NM_024761, NM_006541, NM_000126, NM_016029, NM_015141, NM_005956, NM_012212,	79	934	16968	2.2996232347599816	1.0	0.9999877108415822	38.91546292589481
GOTERM_BP_ALL	GO:0009308~amine metabolic process	7	7.07%	0.0274959	NM_000586, NM_006636, NM_000045, NM_005956, NM_018724, NM_003115, NM_000049,	78	459	15360	3.0031841796547676	1.0	0.9999872274130085	41.33689114457222
INTERPRO	IPR000672:Tetrahydrofolate dehydrogenase/cyclohydrolase	2	2.02%	0.0275883	NM_006636, NM_005956,	84	6	17845	70.81349206349206	1.0	1.0	41.83319469015488
SP_PIR_KEYWORDS	Opioid peptide	2	2.02%	0.0283024	NM_006211, NM_000558,	85	6	17599	69.0156862745098	0.9999999999999489	0.9939088846940675	36.70187308086174
SP_PIR_KEYWORDS	methionine biosynthesis	2	2.02%	0.0283024	NM_006636, NM_005956,	85	6	17599	69.0156862745098	0.9999999999999489	0.9939088846940675	36.70187308086174
GOTERM_CC_ALL	GO:0043234~protein complex	19	19.19%	0.029778	NM_001688, NM_001904, NM_004492, NM_005605, NM_004798, NM_003653, NM_012073, NM_014391, NM_002736, NM_006430, NM_014814, NM_021007, NM_014970, NM_030772, NM_015141, NM_000587, NM_000558, NM_003543, NM_139286,	86	2115	15857	1.6564022211226566	0.9999999999959809	0.9999999999959809	37.43781784450812
SP_PIR_KEYWORDS	electron transport	3	3.03%	0.0313143	NM_003366, NM_004786, NM_000126,	85	58	17599	10.709330628803245	0.9999999999999981	0.9855831351402191	39.75573613646407
GOTERM_BP_ALL	GO:0009117~nucleotide metabolic process	5	5.05%	0.031581	NM_001688, NM_006209, NM_006636, NM_005956, NM_021116,	78	238	15360	4.137039431157078	1.0	0.9999941149411462	45.87563789118574
GOTERM_CC_ALL	GO:0005832~chaperonin-containing T-complex	2	2.02%	0.0317394	NM_006430, NM_012073,	86	6	15857	61.46124031007752	0.9999999999993061	0.9999991670257162	39.37155170585625
SP_PIR_KEYWORDS	disease mutation	13	13.13%	0.0326662	NM_014381, NM_002381, NM_001904, NM_000126, NM_005956, NM_000843, NM_012073, NM_000049, NM_000045, NM_021007, NM_017653, NM_000587, NM_000558,	85	1395	17599	1.9294707990723172	0.9999999999999996	0.9804296649949487	41.08114012434429
GOTERM_BP_ALL	GO:0022402~cell cycle process	9	9.09%	0.0335724	NM_005983, NM_006430, NM_014381, NM_144665, NM_016567, NM_020809, NM_002704, NM_022443, NM_139286,	78	749	15360	2.36623189894218	1.0	0.9999936128475193	47.965505576550235
GOTERM_BP_ALL	GO:0007049~cell cycle	10	10.10%	0.0343063	NM_005983, NM_006430, NM_014381, NM_144665, NM_016567, NM_020809, NM_002745, NM_002704, NM_022443, NM_139286,	78	894	15360	2.202718981242471	1.0	0.9999894893066448	48.71626737850727
GOTERM_CC_ALL	GO:0005737~cytoplasm	43	43.43%	0.0355584	NM_001688, NM_006708, NM_001904, NM_004786, NM_006541, NM_002745, NM_022443, NM_145032, NM_021139, NM_016039, NM_003653, NM_014391, NM_003766, NM_006430, NM_001551, NM_015141, NM_005564, NM_005369, NM_003366, NM_004766, NM_004622, NM_173470, NM_000126, NM_005956, NM_172002, NM_003115, NM_012073, NM_001081, NM_006636, NM_001664, NM_015947, NM_000045, NM_005389, NM_014814, NM_014970, NM_006597, NM_…	86	6219	15857	1.274883421771989	0.9999999999999776	0.9999717833961318	42.97715383613704
GOTERM_BP_ALL	GO:0006807~nitrogen compound metabolic process	7	7.07%	0.0380169	NM_000586, NM_006636, NM_000045, NM_005956, NM_018724, NM_003115, NM_000049,	78	496	15360	2.779156327543424	1.0	0.9999937229656141	52.35733763194392
GOTERM_BP_ALL	GO:0006935~chemotaxis	4	4.04%	0.038877	NM_006209, NM_002619, NM_002745, NM_002704,	78	149	15360	5.286525554981931	1.0	0.9999827043062988	53.16562701491216
GOTERM_BP_ALL	GO:0042330~taxis	4	4.04%	0.038877	NM_006209, NM_002619, NM_002745, NM_002704,	78	149	15360	5.286525554981931	1.0	0.9999827043062988	53.16562701491216
GOTERM_BP_ALL	GO:0006519~amino acid and derivative metabolic process	6	6.06%	0.0403609	NM_000586, NM_006636, NM_000045, NM_005956, NM_018724, NM_000049,	78	376	15360	3.142389525368249	1.0	0.9999800584065194	54.529692848253376
BIOCARTA	h_akap13Pathway:Rho-Selective Guanine Exchange Factor AKAP13 Mediates Stress Fiber Formation	2	2.02%	0.0417134	NM_002736, NM_001664,	12	6	1557	43.25	0.9999989455612662	0.9898217343034466	43.7737664230773
SP_PIR_KEYWORDS	chemotaxis	3	3.03%	0.0418603	NM_006209, NM_002619, NM_002704,	85	68	17599	9.134429065743944	1.0	0.9895211464369	49.39526646888537
GOTERM_BP_ALL	GO:0009605~response to external stimulus	8	8.08%	0.0422772	NM_006209, NM_002619, NM_002745, NM_002704, NM_000587, NM_003853, NM_000843, NM_018724,	78	644	15360	2.446249402771142	1.0	0.9999797518949153	56.235617895569675
GOTERM_BP_ALL	GO:0042531~positive regulation of tyrosine phosphorylation of STAT protein	2	2.02%	0.0442343	NM_000586, NM_018724,	78	9	15360	43.76068376068376	1.0	0.9999675221739186	57.91511549074285
GOTERM_BP_ALL	GO:0046427~positive regulation of JAK-STAT cascade	2	2.02%	0.0442343	NM_000586, NM_018724,	78	9	15360	43.76068376068376	1.0	0.9999675221739186	57.91511549074285
GOTERM_BP_ALL	GO:0009086~methionine biosynthetic process	2	2.02%	0.0442343	NM_006636, NM_005956,	78	9	15360	43.76068376068376	1.0	0.9999675221739186	57.91511549074285
GOTERM_BP_ALL	GO:0009063~amino acid catabolic process	3	3.03%	0.0444803	NM_000045, NM_005956, NM_000049,	78	67	15360	8.817451205510908	1.0	0.9999296664965106	58.12187261401498
GOTERM_BP_ALL	GO:0045595~regulation of cell differentiation	4	4.04%	0.0456722	NM_001904, NM_002619, NM_002745, NM_018724,	78	159	15360	4.954039671020803	1.0	0.9999210513575318	59.109980188632115
GOTERM_CC_ALL	GO:0044424~intracellular part	62	62.63%	0.0462424	NM_006708, NM_144665, NM_006541, NM_002745, NM_022443, NM_031469, NM_145032, NM_022471, NM_016039, NM_003653, NM_014391, NM_002736, NM_005653, NM_005564, NM_003366, NM_004766, NM_004798, NM_172002, NM_012073, NM_003115, NM_006636, NM_000045, NM_004370, NM_003932, NM_007266, NM_012138, NM_001688, NM_014381, NM_001904, NM_004786, NM_005605, NM_021139, NM_006649, NM_003766, NM_006430, NM_001537, NM_…	86	9906	15857	1.1540269228421582	1.0	0.9999654819116487	52.02768167343318
SP_PIR_KEYWORDS	mitochondrial matrix	2	2.02%	0.0467295	NM_003366, NM_000126,	85	10	17599	41.40941176470588	1.0	0.9903203754974631	53.33975211653481
GOTERM_BP_ALL	GO:0000074~regulation of progression through cell cycle	7	7.07%	0.0482296	NM_005983, NM_006430, NM_144665, NM_016567, NM_020809, NM_002704, NM_022443,	78	526	15360	2.6206493126645216	1.0	0.999933545927758	61.15600577315051
GOTERM_BP_ALL	GO:0009165~nucleotide biosynthetic process	4	4.04%	0.049277	NM_001688, NM_006636, NM_005956, NM_021116,	78	164	15360	4.803001876172607	1.0	0.9999237938575981	61.965619437967675
GOTERM_BP_ALL	GO:0051726~regulation of cell cycle	7	7.07%	0.0493363	NM_005983, NM_006430, NM_144665, NM_016567, NM_020809, NM_002704, NM_022443,	78	529	15360	2.6057874072996947	1.0	0.9998955085835186	62.01099352554419
GOTERM_BP_ALL	GO:0006457~protein folding	5	5.05%	0.049822	NM_006430, NM_006597, NM_003932, NM_172002, NM_012073,	78	276	15360	3.5674470457079153	1.0	0.9998703080560932	62.38052663142977
