# Supplementary material for: Carotid Plaque Age Is a Feature of Plaque Stability Inversely Related to Levels of Plasma Insulin
Source: PLoS One. 2011 Apr 7;6(4):e18248. doi: 10.1371/journal.pone.0018248 (PMC3072386; doi:10.1371/journal.pone.0018248)
Supplement: Table S5 — Gene list annotation of Table S3 using DAVID. (XLS) [file pone.0018248.s005.xls]

## Sheet: TableS5
Table S5. Gene list annotation of Table S3 using DAVID
Category	Term	Count	%	PValue	Genes	List Total	Pop Hits	Pop Total	Fold Enrichment	Bonferroni	Benjamini	FDR
UP_SEQ_FEATURE	sequence variant	40	40.82%	0.000908437	NM_002055, NM_138995, NM_001701, NM_005247, NM_001287, NM_000312, NM_000691, NM_014654, NM_001104, NM_000531, NM_005301, NM_145185, NM_003211, NM_001258, NM_005958, NM_153839, NM_004486, NM_025090, NM_178582, NM_003839, NM_002503, NM_003938, NM_000250, NM_024757, NM_001794, NM_001017420, NM_014865, NM_173541, NM_005957, NM_005547, NM_138344, NM_001139, NM_006185, NM_002016, NM_018833, NM_006900, …	62	5220	12056	1.4900506735879373	0.9999999641723131	0.9999999641723131	1.951891929867866
GOTERM_BP_ALL	GO:0006520~amino acid metabolic process	7	7.14%	0.00331062	NM_001701, NM_025150, NM_005957, NM_000589, NM_032592, NM_001104, NM_000531,	74	306	15360	4.74827768945416	0.9999999728756968	0.9999999728756968	6.146643649035455
GOTERM_BP_ALL	GO:0006519~amino acid and derivative metabolic process	7	7.14%	0.00887395	NM_001701, NM_025150, NM_005957, NM_000589, NM_032592, NM_001104, NM_000531,	74	376	15360	3.8642898217366306	1.0	0.9999999999322988	15.676957754728837
GOTERM_BP_ALL	GO:0019752~carboxylic acid metabolic process	8	8.16%	0.0187217	NM_001701, NM_025150, NM_005957, NM_000589, NM_032592, NM_001104, NM_000531, NM_001139,	74	572	15360	2.9030429030429032	1.0	0.9999999999999958	30.339646497165685
SP_PIR_KEYWORDS	epidermis	2	2.04%	0.0187333	NM_002016, NM_005547,	84	4	17599	104.75595238095238	0.9999999982419693	0.9999999982419693	26.00858142204109
GOTERM_BP_ALL	GO:0006082~organic acid metabolic process	8	8.16%	0.0192078	NM_001701, NM_025150, NM_005957, NM_000589, NM_032592, NM_001104, NM_000531, NM_001139,	74	575	15360	2.8878965922444184	1.0	0.999999999991362	30.996741166456765
INTERPRO	IPR007369:Peptidase A22B, signal peptide peptidase	2	2.04%	0.021667	NM_175882, NM_178582,	79	5	17845	90.35443037974683	1.0	1.0	34.57547231967947
GOTERM_BP_ALL	GO:0009308~amine metabolic process	7	7.14%	0.0217807	NM_001701, NM_025150, NM_005957, NM_000589, NM_032592, NM_001104, NM_000531,	74	459	15360	3.1655184596361066	1.0	0.9999999999107948	34.378444602506875
SP_PIR_KEYWORDS	mitosis	4	4.08%	0.0226466	NM_016263, NM_006185, NM_001258, NM_014865,	84	128	17599	6.547247023809524	0.9999999999751653	0.9999950165579289	30.571345236319548
GOTERM_MF_ALL	GO:0042301~phosphate binding	2	2.04%	0.0279613	NM_018833, NM_000531,	81	6	16968	69.82716049382715	1.0	1.0	39.848455798453045
KEGG_PATHWAY	hsa00360:Phenylalanine metabolism	3	3.06%	0.0293913	NM_000250, NM_001017420, NM_000691,	39	30	4214	10.805128205128206	0.9975118424613342	0.9975118424613342	31.217263869590205
INTERPRO	IPR006639:Peptidase A22, presenilin signal peptide	2	2.04%	0.0302035	NM_175882, NM_178582,	79	7	17845	64.53887884267631	1.0	1.0	44.78941575972707
GOTERM_BP_ALL	GO:0006807~nitrogen compound metabolic process	7	7.14%	0.0303459	NM_001701, NM_025150, NM_005957, NM_000589, NM_032592, NM_001104, NM_000531,	74	496	15360	2.929380993897123	1.0	0.9999999999980911	44.53974386750935
SMART	SM00730:PSN	2	2.04%	0.033463	NM_175882, NM_178582,	49	7	9899	57.7201166180758	0.9999999989343543	0.9999999989343543	39.55763012154519
GOTERM_MF_ALL	GO:0004115~3',5'-cyclic-AMP phosphodiesterase activity	2	2.04%	0.0416509	NM_002603, NM_006202,	81	9	16968	46.5514403292181	1.0	1.0	53.35116325692694
GOTERM_CC_ALL	GO:0044430~cytoskeletal part	8	8.16%	0.0417404	NM_145754, NM_002055, NM_153265, NM_138995, NM_006185, NM_002016, NM_001104, NM_020040,	72	720	15857	2.4470679012345675	0.9999999999999999	0.9999999999999999	48.3915627176402
GOTERM_BP_ALL	GO:0000279~M phase	5	5.10%	0.0476606	NM_016263, NM_006185, NM_018068, NM_001258, NM_014865,	74	287	15360	3.61615971372069	1.0	0.9999999999999999	60.709363101459935
