# Supplementary material for: Carotid Plaque Age Is a Feature of Plaque Stability Inversely Related to Levels of Plasma Insulin
Source: PLoS One. 2011 Apr 7;6(4):e18248. doi: 10.1371/journal.pone.0018248 (PMC3072386; doi:10.1371/journal.pone.0018248)
Supplement: Table S7 — 100 top-ranked genes correlated to intermediate plaque age. (XLS) [file pone.0018248.s007.xls]

## Sheet: TableS7
Table S7. 100 top-ranked genes correlated to intermediate plaque age
Gene Name	Gene Symbol	Refseq	P-value	SpearRankCorr
GUANYLATE KINASE 1	Guk1	NM_000858	0	1.
APOLIPOPROTEIN B MRNA EDITING ENZYME, CATALYTIC POLYPEPTIDE-LIKE 3F	APOBEC3F	NM_001006666	0	1.
UBIQUITIN-CONJUGATING ENZYME E2N-LIKE	ube2nl	NM_001012989	0	-1.
HYPOTHETICAL GENE SUPPORTED BY AK055887; AK125190	LOC441179	NM_001013721	0	1.
SIMILAR TO RIKEN CDNA 2700038N03	tcag7.1226	NM_001015072	0	1.
HYPOTHETICAL PROTEIN MGC10334	MGC10334	NM_001029885	0	1.
CREATINE KINASE, BRAIN	CKB	NM_001823	0	1.
TUMOR-ASSOCIATED CALCIUM SIGNAL TRANSDUCER 2	Tacstd2	NM_002353	0	1.
SERINE PEPTIDASE INHIBITOR, KAZAL TYPE 1	Spink1	NM_003122	0	1.
SYNAPTOPHYSIN	Syp	NM_003179	0	1.
CYTOKINE RECEPTOR-LIKE FACTOR 1	CRLF1	NM_004750	0	1.
RECEPTOR TYROSINE KINASE-LIKE ORPHAN RECEPTOR 1	ROR1	NM_005012	0	-1.
TRANSDUCIN-LIKE ENHANCER OF SPLIT 1 (E(SP1) HOMOLOG, DROSOPHILA)	Tle1	NM_005077	0	1.
RETINOBLASTOMA BINDING PROTEIN 4	RBBP4	NM_005610	0	-1.
26 SERINE PROTEASE	P11	NM_006025	0	1.
TYRO3 PROTEIN TYROSINE KINASE	TYRO3	NM_006293	0	1.
BRAIN ABUNDANT, MEMBRANE ATTACHED SIGNAL PROTEIN 1	BASP1	NM_006317	0	-1.
CHLORIDE CHANNEL, CALCIUM ACTIVATED, FAMILY MEMBER 4	CLCA4	NM_012128	0	1.
PROCOLLAGEN C-ENDOPEPTIDASE ENHANCER 2	PCOLCE2	NM_013363	0	1.
ARYLSULFATASE G	Arsg	NM_014960	0	1.
TUMOR NECROSIS FACTOR RECEPTOR SUPERFAMILY, MEMBER 12A	Tnfrsf12a	NM_016639	0	1.
REGULATOR OF G-PROTEIN SIGNALLING 3	Rgs3	NM_017790	0	1.
UBIQUITIN SPECIFIC PEPTIDASE 40	USP40	NM_018218	0	-1.
YIP1 DOMAIN FAMILY, MEMBER 2	Yipf2	NM_024029	0	1.
SUPPRESSOR OF VARIEGATION 3-9 HOMOLOG 2 (DROSOPHILA)	SUV39H2	NM_024670	0	-1.
RIBONUCLEASE P 21KDA SUBUNIT	rpp21	NM_024839	0	1.
HYPOTHETICAL PROTEIN FLJ13265	CNTD2	NM_024877	0	-1.
KERATIN, HAIR, BASIC, 2	KRT82	NM_033033	0	1.
CONTACTIN ASSOCIATED PROTEIN-LIKE 3	Cntnap3	NM_033655	0	1.
HYPOTHETICAL PROTEIN DT1P1A10	tsr2	NM_058163	0	1.
KERATIN PROTEIN K6IRS	KRT72	NM_080747	0	1.
TESTIS EXPRESSED SEQUENCE 261	Tex261	NM_144582	0	1.
FIBROUS SHEATH INTERACTING PROTEIN 1	FSIP1	NM_152597	0	-1.
FXYD DOMAIN CONTAINING ION TRANSPORT REGULATOR 4	Fxyd4	NM_173160	0	-1.
KERATIN 5B	Krt78	NM_173352	0	1.
HYPOTHETICAL PROTEIN MGC17839	Tmem136	NM_174926	0	1.
TR4 ORPHAN RECEPTOR ASSOCIATED PROTEIN TRA16	TRA16	NM_176880	0	1.
BETA-1,4-N-ACETYL-GALACTOSAMINYL TRANSFERASE 4	B4GALNT4	NM_178537	0	1.
FORKHEAD BOX R2	FOXR2	NM_198451	0	-1.
FLJ32363 PROTEIN	C5orf34	NM_198566	0	1.
ALANINE-GLYOXYLATE AMINOTRANSFERASE (OXALOSIS I; HYPEROXALURIA I; GLYCOLICACIDURIA; SERINE-PYRUVATE AMINOTRANSFERASE)	AGXT	NM_000030	0.00480466	0.9428571428571428
KERATIN 9 (EPIDERMOLYTIC PALMOPLANTAR KERATODERMA)	KRT9	NM_000226	0.00480466	-0.9428571428571428
ATAXIN 7	Atxn7	NM_000333	0.00480466	-0.9428571428571428
ADENYLATE KINASE 1	AK1	NM_000476	0.00480466	0.9428571428571428
CHOLINERGIC RECEPTOR, NICOTINIC, ALPHA 2 (NEURONAL)	Chrna2	NM_000742	0.00480466	0.9428571428571428
DOPA DECARBOXYLASE (AROMATIC L-AMINO ACID DECARBOXYLASE)	DDC	NM_000790	0.00480466	0.9428571428571428
GAMMA-AMINOBUTYRIC ACID (GABA) A RECEPTOR, ALPHA 1	Gabra1	NM_000806	0.00480466	0.9428571428571428
SERPIN PEPTIDASE INHIBITOR, CLADE F (ALPHA-2 ANTIPLASMIN, PIGMENT EPITHELIUM DERIVED FACTOR), MEMBER 2	SERPINF2	NM_000934	0.00480466	0.9428571428571428
PEPTIDYLPROLYL ISOMERASE B (CYCLOPHILIN B)	ppiB	NM_000942	0.00480466	0.9428571428571428
OLFACTORY RECEPTOR, FAMILY 8, SUBFAMILY D, MEMBER 1	OR8D1	NM_001002917	0.00480466	-0.9428571428571428
CHROMOSOME 20 OPEN READING FRAME 134	C20orf134	NM_001024675	0.00480466	0.9428571428571428
V-MAF MUSCULOAPONEUROTIC FIBROSARCOMA ONCOGENE HOMOLOG (AVIAN)	maf	NM_001031804	0.00480466	-0.9428571428571428
SURVIVAL-RELATED GENE		NM_001039183	0.00480466	0.9428571428571428
ATP-BINDING CASSETTE, SUB-FAMILY A (ABC1), MEMBER 3	Abca3	NM_001089	0.00480466	0.9428571428571428
ATP-BINDING CASSETTE, SUB-FAMILY C (CFTR/MRP), MEMBER 6	Abcc6	NM_001171	0.00480466	0.9428571428571428
BEADED FILAMENT STRUCTURAL PROTEIN 1, FILENSIN	BFSP1	NM_001195	0.00480466	0.9428571428571428
CHROMOGRANIN A (PARATHYROID SECRETORY PROTEIN 1)	CHGA	NM_001275	0.00480466	-0.9428571428571428
DYNEIN, CYTOPLASMIC 1, HEAVY CHAIN 1	dync1h1	NM_001376	0.00480466	-0.9428571428571428
HYPOCRETIN (OREXIN) RECEPTOR 2	HCRTR2	NM_001526	0.00480466	-0.9428571428571428
IMMUNOGLOBULIN SUPERFAMILY, MEMBER 1	IGSF1	NM_001555	0.00480466	0.9428571428571428
TUMOR NECROSIS FACTOR RECEPTOR SUPERFAMILY, MEMBER 9	TNFRSF9	NM_001561	0.00480466	-0.9428571428571428
ADP-RIBOSYLATION FACTOR 3	ARF3	NM_001659	0.00480466	0.9428571428571428
CD48 ANTIGEN (B-CELL MEMBRANE PROTEIN)	CD48	NM_001778	0.00480466	-0.9428571428571428
COLLAGEN, TYPE IX, ALPHA 2	Col9a2	NM_001852	0.00480466	0.9428571428571428
FIBULIN 1	FBLN1	NM_001996	0.00480466	0.9428571428571428
GRANZYME K (GRANZYME 3; TRYPTASE II)	GZMK	NM_002104	0.00480466	-0.9428571428571428
INSULIN-LIKE GROWTH FACTOR BINDING PROTEIN 6	IGFBP6	NM_002178	0.00480466	0.9428571428571428
MYRISTOYLATED ALANINE-RICH PROTEIN KINASE C SUBSTRATE	MARCKS	NM_002356	0.00480466	-0.9428571428571428
PERIPHERAL MYELIN PROTEIN 2	PMP2	NM_002677	0.00480466	0.9428571428571428
PHOSPHORYLASE, GLYCOGEN; LIVER (HERS DISEASE, GLYCOGEN STORAGE DISEASE TYPE VI)	pygl	NM_002863	0.00480466	-0.9428571428571428
RD RNA BINDING PROTEIN	RDBP	NM_002904	0.00480466	0.9428571428571428
SOLUTE CARRIER FAMILY 5 (SODIUM/GLUCOSE COTRANSPORTER), MEMBER 2	Slc5a2	NM_003041	0.00480466	0.9428571428571428
TROPOMYOSIN 2 (BETA)	TPM2	NM_003289	0.00480466	0.9428571428571428
HYALURONOGLUCOSAMINIDASE 1	HYAL3	NM_003549	0.00480466	0.9428571428571428
PDZ AND LIM DOMAIN 4	Pdlim4	NM_003687	0.00480466	0.9428571428571428
SJOGREN'S SYNDROME NUCLEAR AUTOANTIGEN 1	SSNA1	NM_003731	0.00480466	0.9428571428571428
DOLICHYL-PHOSPHATE MANNOSYLTRANSFERASE POLYPEPTIDE 2, REGULATORY SUBUNIT	dpm2	NM_003863	0.00480466	0.9428571428571428
METHYL-CPG BINDING DOMAIN PROTEIN 3	MBD3	NM_003926	0.00480466	0.9428571428571428
HUNTINGTIN INTERACTING PROTEIN 1 RELATED	Hip1r	NM_003959	0.00480466	0.9428571428571428
SEMA DOMAIN, SEVEN THROMBOSPONDIN REPEATS (TYPE 1 AND TYPE 1-LIKE), TRANSMEMBRANE DOMAIN (TM) AND SHORT CYTOPLASMIC DOMAIN, (SEMAPHORIN) 5A	SEMA5A	NM_003966	0.00480466	0.9428571428571428
G PROTEIN-COUPLED RECEPTOR, FAMILY C, GROUP 5, MEMBER A	GPRC5A	NM_003979	0.00480466	0.9428571428571428
UBIQUITIN CARBOXYL-TERMINAL ESTERASE L1 (UBIQUITIN THIOLESTERASE)	UCHL1	NM_004181	0.00480466	0.9428571428571428
THYROID HORMONE RECEPTOR INTERACTOR 13	trip13	NM_004237	0.00480466	-0.9428571428571428
CALRETICULIN	CALR	NM_004343	0.00480466	0.9428571428571428
FOUR AND A HALF LIM DOMAINS 3	FHL3	NM_004468	0.00480466	0.9428571428571428
ISOPENTENYL-DIPHOSPHATE DELTA ISOMERASE 1	idi1	NM_004508	0.00480466	0.9428571428571428
NADH DEHYDROGENASE (UBIQUINONE) 1, SUBCOMPLEX UNKNOWN, 2, 14.5KDA	NDUFC2	NM_004549	0.00480466	0.9428571428571428
RNA, U3 SMALL NUCLEOLAR INTERACTING PROTEIN 2	RRP9	NM_004704	0.00480466	0.9428571428571428
B-CELL CLL/LYMPHOMA 7C	BCL7C	NM_004765	0.00480466	0.9428571428571428
G PROTEIN-COUPLED RECEPTOR 37 LIKE 1	GPR37L1	NM_004767	0.00480466	0.9428571428571428
PPAR BINDING PROTEIN	med1	NM_004774	0.00480466	-0.9428571428571428
AQUAPORIN 3 (GILL BLOOD GROUP)	Aqp3	NM_004925	0.00480466	0.9428571428571428
CHROMOSOME 21 OPEN READING FRAME 2	C21orf2	NM_004928	0.00480466	0.9428571428571428
NADH DEHYDROGENASE (UBIQUINONE) 1, ALPHA/BETA SUBCOMPLEX, 1, 8KDA	Ndufab1	NM_005003	0.00480466	0.9428571428571428
DELETED IN COLORECTAL CARCINOMA	DCC	NM_005215	0.00480466	-0.9428571428571428
GUANINE NUCLEOTIDE BINDING PROTEIN-LIKE 1	GNL1	NM_005275	0.00480466	0.9428571428571428
HISTONE 1, H1E	HIST1H1E	NM_005321	0.00480466	-0.9428571428571428
CD180 ANTIGEN	CD180	NM_005582	0.00480466	-0.9428571428571428
CD5 ANTIGEN-LIKE (SCAVENGER RECEPTOR CYSTEINE RICH FAMILY)	CD5L	NM_005894	0.00480466	-0.9428571428571428
ST8 ALPHA-N-ACETYL-NEURAMINIDE ALPHA-2,8-SIALYLTRANSFERASE 2	ST8SIA2	NM_006011	0.00480466	0.9428571428571428
