# Supplementary material for: Carotid Plaque Age Is a Feature of Plaque Stability Inversely Related to Levels of Plasma Insulin
Source: PLoS One. 2011 Apr 7;6(4):e18248. doi: 10.1371/journal.pone.0018248 (PMC3072386; doi:10.1371/journal.pone.0018248)
Supplement: Table S8 — 100 top-ranked genes correlated to high plaque age. (XLS) [file pone.0018248.s008.xls]

## Sheet: TableS8
Table S8. 100 top-ranked genes correlated to high plaque age
Gene Name	Gene Symbol	Refseq	P-value	SpearRankCorr
FANCONI ANEMIA, COMPLEMENTATION GROUP A	FANCA	NM_000135	0	-1.
SERPIN PEPTIDASE INHIBITOR, CLADE E (NEXIN, PLASMINOGEN ACTIVATOR INHIBITOR TYPE 1), MEMBER 2	Serpine2	NM_006216	0	-1.
PROCOLLAGEN-LYSINE 1, 2-OXOGLUTARATE 5-DIOXYGENASE 1	Plod1	NM_000302	0.000454149	-0.9642857142857143
SERPIN PEPTIDASE INHIBITOR, CLADE A (ALPHA-1 ANTIPROTEINASE, ANTITRYPSIN), MEMBER 3	SERPINA3	NM_001085	0.000454149	-0.9642857142857143
COMPLEMENT COMPONENT 1, R SUBCOMPONENT	C1R	NM_001733	0.000454149	-0.9642857142857143
EUKARYOTIC TRANSLATION INITIATION FACTOR 4E	Eif4e	NM_001968	0.000454149	-0.9642857142857143
MSH HOMEOBOX HOMOLOG 1 (DROSOPHILA)	MSX1	NM_002448	0.000454149	-0.9642857142857143
SIGNAL RECOGNITION PARTICLE 54KDA	SRP54	NM_003136	0.000454149	-0.9642857142857143
TRANSCRIPTION FACTOR AP-2 BETA (ACTIVATING ENHANCER BINDING PROTEIN 2 BETA)	TFAP2B	NM_003221	0.000454149	-0.9642857142857143
FORKHEAD BOX N1	foxn1	NM_003593	0.000454149	-0.9642857142857143
RNA TERMINAL PHOSPHATE CYCLASE DOMAIN 1	RTCD1	NM_003729	0.000454149	-0.9642857142857143
KINESIN FAMILY MEMBER 3B	Kif3b	NM_004798	0.000454149	0.9642857142857143
MELANIN-CONCENTRATING HORMONE RECEPTOR 1	MCHR1	NM_005297	0.000454149	-0.9642857142857143
RETINOBLASTOMA BINDING PROTEIN 4	RBBP4	NM_005610	0.000454149	0.9642857142857143
TETRASPANIN 13	TSPAN13	NM_014399	0.000454149	-0.9642857142857143
GAMMA TUBULIN RING COMPLEX PROTEIN (76P GENE)	TUBGCP4	NM_014444	0.000454149	0.9642857142857143
TACHYKININ RECEPTOR 1	TACR1	NM_015727	0.000454149	0.9642857142857143
TRIBBLES HOMOLOG 3 (DROSOPHILA)	Trib3	NM_021158	0.000454149	-0.9642857142857143
CHROMOSOME 20 OPEN READING FRAME 195	C20orf195	NM_024059	0.000454149	-0.9642857142857143
OUTER DENSE FIBER OF SPERM TAILS 1	ODF1	NM_024410	0.000454149	-0.9642857142857143
BRCA1 INTERACTING PROTEIN C-TERMINAL HELICASE 1	BRIP1	NM_032043	0.000454149	-0.9642857142857143
WAP FOUR-DISULFIDE CORE DOMAIN 12	WFDC12	NM_080869	0.000454149	-0.9642857142857143
SUPPRESSION OF TUMORIGENICITY 7 LIKE	ST7L	NM_138729	0.000454149	-0.9642857142857143
HYPOTHETICAL PROTEIN MGC26733	VWA3B	NM_144992	0.000454149	0.9642857142857143
LATE CORNIFIED ENVELOPE 1B	LCE1B	NM_178349	0.000454149	-0.9642857142857143
UBIQUITOUSLY TRANSCRIBED TETRATRICOPEPTIDE REPEAT GENE, Y-LINKED	UTY	NM_182660	0.000454149	0.9642857142857143
INTEGRIN, ALPHA 4 (ANTIGEN CD49D, ALPHA 4 SUBUNIT OF VLA-4 RECEPTOR)	ITGA4	NM_000885	0.00251947	-0.9285714285714286
FLJ31132 PROTEIN		NM_001004355	0.00251947	0.9285714285714286
CHROMOSOME 15 OPEN READING FRAME 45	C15orf45	NM_001035530	0.00251947	-0.9285714285714286
DEIODINASE, IODOTHYRONINE, TYPE III	DIO3	NM_001362	0.00251947	-0.9285714285714286
MALIC ENZYME 2, NAD(+)-DEPENDENT, MITOCHONDRIAL	me2	NM_002396	0.00251947	-0.9285714285714286
CHEMOKINE (C-C MOTIF) LIGAND 2	CCL2	NM_002982	0.00251947	-0.9285714285714286
TIMP METALLOPEPTIDASE INHIBITOR 1	Timp1	NM_003254	0.00251947	-0.9285714285714286
TOLL-LIKE RECEPTOR 2	Tlr2	NM_003264	0.00251947	-0.9285714285714286
STANNIOCALCIN 2	STC2	NM_003714	0.00251947	-0.9285714285714286
BCL2/ADENOVIRUS E1B 19KDA INTERACTING PROTEIN 3	BNIP3	NM_004052	0.00251947	-0.9285714285714286
ADP-RIBOSYLTRANSFERASE 1	ART1	NM_004314	0.00251947	-0.9285714285714286
CD80 ANTIGEN (CD28 ANTIGEN LIGAND 1, B7-1 ANTIGEN)	Cd80	NM_005191	0.00251947	-0.9285714285714286
CHEMOKINE (C-C MOTIF) LIGAND 8	Ccl8	NM_005623	0.00251947	-0.9285714285714286
TALIN 1	TLN1	NM_006289	0.00251947	0.9285714285714286
F-BOX PROTEIN 22	FBXO22	NM_012170	0.00251947	0.9285714285714286
POLO-LIKE KINASE 4 (DROSOPHILA)	PLK4	NM_014264	0.00251947	-0.9285714285714286
ERO1-LIKE (S. CEREVISIAE)	Ero1l	NM_014584	0.00251947	-0.9285714285714286
RAD18 HOMOLOG (S. CEREVISIAE)	RAD18	NM_020165	0.00251947	-0.9285714285714286
UL16 BINDING PROTEIN 2	ULBP2	NM_025217	0.00251947	-0.9285714285714286
RALBP1 PROTEIN	REPS1	NM_031922	0.00251947	0.9285714285714286
CORONIN 6	Coro6	NM_032854	0.00251947	-0.9285714285714286
CHROMOSOME 1 OPEN READING FRAME 94	C1orf94	NM_032884	0.00251947	0.9285714285714286
KERATIN ASSOCIATED PROTEIN 3-3	Krtap3-3	NM_033185	0.00251947	-0.9285714285714286
PANNEXIN 3	Panx3	NM_052959	0.00251947	-0.9285714285714286
CHROMOSOME 11 OPEN READING FRAME 40	C11orf40	NM_144663	0.00251947	-0.9285714285714286
CHROMODOMAIN PROTEIN, Y-LIKE 2	CDYL2	NM_152342	0.00251947	-0.9285714285714286
MAM DOMAIN CONTAINING 2	MAMDC2	NM_153267	0.00251947	0.9285714285714286
ZINC FINGER PROTEIN 678	ZNF678	NM_178549	0.00251947	0.9285714285714286
MEMBRANE-SPANNING 4-DOMAINS, SUBFAMILY A, MEMBER 2 (FC FRAGMENT OF IGE, HIGH AFFINITY I, RECEPTOR FOR; BETA POLYPEPTIDE)	MS4A2	NM_000139	0.00680719	0.8928571428571429
CRYSTALLIN, ALPHA A	Cryaa	NM_000394	0.00680719	-0.8928571428571429
TRIPARTITE MOTIF-CONTAINING 37	TRIM37	NM_001005207	0.00680719	-0.8928571428571429
CHROMOSOME 1 OPEN READING FRAME 84	C1orf84	NM_001012961	0.00680719	0.8928571428571429
HETEROGENEOUS NUCLEAR RIBONUCLEOPROTEIN C-LIKE 1	HNRPCL1	NM_001013631	0.00680719	-0.8928571428571429
SOMATOSTATIN RECEPTOR 2	SSTR2	NM_001050	0.00680719	-0.8928571428571429
CARBOXYPEPTIDASE N, POLYPEPTIDE 1, 50KD	CPN1	NM_001308	0.00680719	-0.8928571428571429
CYSTATIN SN	CST1	NM_001898	0.00680719	0.8928571428571429
EUKARYOTIC TRANSLATION INITIATION FACTOR 5A	eif5a	NM_001970	0.00680719	-0.8928571428571429
INTERLEUKIN 1 RECEPTOR ACCESSORY PROTEIN	IL1RAP	NM_002182	0.00680719	-0.8928571428571429
LACTOTRANSFERRIN	LTF	NM_002343	0.00680719	-0.8928571428571429
NUCLEAR TRANSCRIPTION FACTOR, X-BOX BINDING 1	NFX1	NM_002504	0.00680719	0.8928571428571429
ORNITHINE DECARBOXYLASE 1	odc1	NM_002539	0.00680719	0.8928571428571429
PERIPHERAL MYELIN PROTEIN 2	PMP2	NM_002677	0.00680719	0.8928571428571429
PHOSPHORYLASE, GLYCOGEN; LIVER (HERS DISEASE, GLYCOGEN STORAGE DISEASE TYPE VI)	pygl	NM_002863	0.00680719	-0.8928571428571429
SP2 TRANSCRIPTION FACTOR	Sp2	NM_003110	0.00680719	0.8928571428571429
STRIATIN, CALMODULIN BINDING PROTEIN	Strn	NM_003162	0.00680719	-0.8928571428571429
SECRETOGLOBIN, FAMILY 1A, MEMBER 1 (UTEROGLOBIN)	Scgb1a1	NM_003357	0.00680719	0.8928571428571429
ZINC FINGER PROTEIN 7 (KOX 4, CLONE HF.16)	ZNF7	NM_003416	0.00680719	0.8928571428571429
ANNEXIN A9	anxa9	NM_003568	0.00680719	-0.8928571428571429
COLLAGEN, TYPE XII, ALPHA 1	COL12A1	NM_004370	0.00680719	0.8928571428571429
PHOSPHATIDYLINOSITOL TRANSFER PROTEIN, MEMBRANE-ASSOCIATED 1	PITPNM1	NM_004910	0.00680719	-0.8928571428571429
KINESIN FAMILY MEMBER 5A	KIF5A	NM_004984	0.00680719	-0.8928571428571429
MELANOMA ANTIGEN FAMILY A, 1 (DIRECTS EXPRESSION OF ANTIGEN MZ2-E)	Magea1	NM_004988	0.00680719	-0.8928571428571429
COAGULATION FACTOR II (THROMBIN) RECEPTOR-LIKE 1	F2RL1	NM_005242	0.00680719	-0.8928571428571429
CHROMOSOME 4 OPEN READING FRAME 6	C4orf6	NM_005750	0.00680719	-0.8928571428571429
CYCLIN I	Ccni	NM_006835	0.00680719	0.8928571428571429
CITRON (RHO-INTERACTING, SERINE/THREONINE KINASE 21)	cit	NM_007174	0.00680719	-0.8928571428571429
CHAPERONIN CONTAINING TCP1, SUBUNIT 5 (EPSILON)	cct5	NM_012073	0.00680719	0.8928571428571429
APOPTOSIS ANTAGONIZING TRANSCRIPTION FACTOR	AATF	NM_012138	0.00680719	0.8928571428571429
KIAA0408	KIAA0408	NM_014702	0.00680719	0.8928571428571429
SQUAMOUS CELL CARCINOMA ANTIGEN RECOGNISED BY T CELLS 3	sart3	NM_014706	0.00680719	0.8928571428571429
KIAA0232 GENE PRODUCT	KIAA0232	NM_014743	0.00680719	0.8928571428571429
WD REPEAT DOMAIN 51A	WDR51A	NM_015426	0.00680719	-0.8928571428571429
HYPOTHETICAL PROTEIN FLJ20701	PID1	NM_017933	0.00680719	0.8928571428571429
HYPOTHETICAL PROTEIN LOC55677	IWS1	NM_017969	0.00680719	-0.8928571428571429
KERATIN 20	Krt20	NM_019010	0.00680719	0.8928571428571429
TUBULIN, BETA POLYPEPTIDE 4, MEMBER Q	TUBB4Q	NM_020040	0.00680719	-0.8928571428571429
CARBONIC ANHYDRASE X	CA10	NM_020178	0.00680719	0.8928571428571429
FASCIN HOMOLOG 3, ACTIN-BUNDLING PROTEIN, TESTICULAR (STRONGYLOCENTROTUS PURPURATUS)	FSCN3	NM_020369	0.00680719	-0.8928571428571429
KIAA1609 PROTEIN	KIAA1609	NM_020947	0.00680719	0.8928571428571429
CLAUDIN 1	CLDN1	NM_021101	0.00680719	-0.8928571428571429
FIBRONECTIN TYPE III DOMAIN CONTAINING 3B	FNDC3B	NM_022763	0.00680719	-0.8928571428571429
SPERMATOGENESIS ASSOCIATED 20	SPATA20	NM_022827	0.00680719	-0.8928571428571429
HYPOTHETICAL PROTEIN FLJ13231	FLJ13231	NM_023073	0.00680719	-0.8928571428571429
SOLUTE CARRIER FAMILY 41, MEMBER 2	SLC41A2	NM_032148	0.00680719	-0.8928571428571429
