# Supplementary material for: Carotid Plaque Age Is a Feature of Plaque Stability Inversely Related to Levels of Plasma Insulin
Source: PLoS One. 2011 Apr 7;6(4):e18248. doi: 10.1371/journal.pone.0018248 (PMC3072386; doi:10.1371/journal.pone.0018248)
Supplement: Table S9 — Gene list annotation of Table S6 using DAVID. (XLS) [file pone.0018248.s009.xls]

## Sheet: TableS9
Table S9. Gene list annotation of Table S6 using DAVID
Category	Term	Count	%	PValue	Genes	List Total	Pop Hits	Pop Total	Fold Enrichment	Bonferroni	Benjamini	FDR
SP_PIR_KEYWORDS	hydrolase	17	17.00%	0.000498299	NM_002833, NM_018486, NM_015523, NM_001697, NM_000923, NM_016134, NM_002791, NM_002582, NM_001676, NM_020786, NM_006205, NM_002845, NM_001696, NM_033331, NM_018283, NM_138790, NM_005747,	80	1422	17599	2.629949015471167	0.41217074575118706	0.41217074575118706	0.7907644787561341
GOTERM_MF_ALL	GO:0016787~hydrolase activity	23	23.00%	0.000510091	NM_002833, NM_018486, NM_015523, NM_002075, NM_001697, NM_000923, NM_016134, NM_002791, NM_002582, NM_001676, NM_020786, NM_006205, NM_004663, NM_002845, NM_172208, NM_001696, NM_033331, NM_018283, NM_020724, NM_017733, NM_020150, NM_138790, NM_005747,	75	2438	16968	2.1343396226415092	0.7697100199934332	0.7697100199934332	0.9103244765971463
GOTERM_MF_ALL	GO:0042578~phosphoric ester hydrolase activity	8	8.00%	0.000706428	NM_006205, NM_002833, NM_002845, NM_002075, NM_033331, NM_000923, NM_138790, NM_020786,	75	341	16968	5.307683284457479	0.8691649242587856	0.6382886845269913	1.2586237356895125
GOTERM_MF_ALL	GO:0016788~hydrolase activity, acting on ester bonds	11	11.00%	0.00129305	NM_006205, NM_002833, NM_002845, NM_015523, NM_002075, NM_033331, NM_000923, NM_002582, NM_017733, NM_138790, NM_020786,	75	736	16968	3.381304347826087	0.9758578965796706	0.7109819042060574	2.2924052842218434
GOTERM_MF_ALL	GO:0016791~phosphoric monoester hydrolase activity	6	6.00%	0.00502828	NM_002833, NM_002845, NM_002075, NM_033331, NM_138790, NM_020786,	75	254	16968	5.344251968503937	0.9999994996181043	0.9734034443826138	8.639008397110226
GOTERM_MF_ALL	GO:0003824~catalytic activity	38	38.00%	0.006231	NM_153710, NM_018486, NM_002075, NM_001697, NM_002791, NM_014215, NM_006205, NM_002108, NM_004667, NM_001034840, NM_002845, NM_172208, NM_018082, NM_020724, NM_017733, NM_174924, NM_015554, NM_020150, NM_002833, NM_001866, NM_004441, NM_015523, NM_000923, NM_016134, NM_002582, NM_001676, NM_003000, NM_020786, NM_003845, NM_004663, NM_174944, NM_002591, NM_001696, NM_020365, NM_033331, NM_018283, …	75	5976	16968	1.438607764390897	0.9999999846001519	0.9726155963776997	10.598299479809137
GOTERM_BP_ALL	GO:0006796~phosphate metabolic process	12	12.00%	0.00687334	NM_153710, NM_003845, NM_004667, NM_002833, NM_002845, NM_174944, NM_004441, NM_001696, NM_001697, NM_033331, NM_014215, NM_020786,	71	1036	15360	2.5058458861275765	0.9999999999999998	0.9999999864734994	12.360641926294868
GOTERM_BP_ALL	GO:0006793~phosphorus metabolic process	12	12.00%	0.00687334	NM_153710, NM_003845, NM_004667, NM_002833, NM_002845, NM_174944, NM_004441, NM_001696, NM_001697, NM_033331, NM_014215, NM_020786,	71	1036	15360	2.5058458861275765	0.9999999999999998	0.9999999864734994	12.360641926294868
KEGG_PATHWAY	hsa00190:Oxidative phosphorylation	5	5.00%	0.00944695	NM_001866, NM_001696, NM_001697, NM_001676, NM_003000,	29	128	4214	5.676185344827586	0.851602867638497	0.851602867638497	11.225235652630284
UP_SEQ_FEATURE	transit peptide:Mitochondrion	6	6.00%	0.013499	NM_016067, NM_001866, NM_015523, NM_001697, NM_003000, NM_020786,	59	295	12056	4.156047112898593	1.0	1.0	25.529807815314843
SP_PIR_KEYWORDS	protein phosphatase	4	4.00%	0.0160621	NM_002833, NM_002845, NM_033331, NM_020786,	80	118	17599	7.457203389830509	0.999999968117734	0.9998214439414197	22.73434978759391
GOTERM_BP_ALL	GO:0043412~biopolymer modification	16	16.00%	0.0203023	NM_153710, NM_002833, NM_018486, NM_004441, NM_002582, NM_014215, NM_020786, NM_003845, NM_004667, NM_004616, NM_002845, NM_174944, NM_033331, NM_016406, NM_174899, NM_017733,	71	1877	15360	1.8441174484305942	1.0	0.9999999999999998	32.45504482609276
GOTERM_CC_ALL	GO:0044444~cytoplasmic part	25	25.00%	0.0217001	NM_005347, NM_001697, NM_002791, NM_144988, NM_002108, NM_016067, NM_172208, NM_015554, NM_174924, NM_017733, NM_020150, NM_032273, NM_001866, NM_015523, NM_019080, NM_016589, NM_003000, NM_020786, NM_004616, NM_033546, NM_004663, NM_002591, NM_001696, NM_020365, NM_147166,	70	3717	15857	1.5235981398209	0.999999994633429	0.999999994633429	28.84953077191281
GOTERM_BP_ALL	GO:0006470~protein amino acid dephosphorylation	4	4.00%	0.0237022	NM_002833, NM_002845, NM_033331, NM_020786,	71	135	15360	6.410015649452269	1.0	0.9999999999999792	36.800837351192506
GOTERM_MF_ALL	GO:0042626~ATPase activity, coupled to transmembrane movement of substances	4	4.00%	0.0241562	NM_172208, NM_001696, NM_001697, NM_001676,	75	142	16968	6.372957746478873	1.0	0.9999919446355134	35.48538181265152
GOTERM_MF_ALL	GO:0043492~ATPase activity, coupled to movement of substances	4	4.00%	0.0245983	NM_172208, NM_001696, NM_001697, NM_001676,	75	143	16968	6.328391608391609	1.0	0.9999642827668951	36.0072254482361
SP_PIR_KEYWORDS	magnesium	6	6.00%	0.026182	NM_003845, NM_174944, NM_018283, NM_002582, NM_001676, NM_020786,	80	373	17599	3.538672922252011	0.9999999999994784	0.999919504179141	34.46555497367666
SP_PIR_KEYWORDS	hydrogen ion transport	3	3.00%	0.0262044	NM_001696, NM_001697, NM_001676,	80	56	17599	11.785044642857143	0.9999999999994911	0.9991553660070062	34.48955423848567
GOTERM_MF_ALL	GO:0015078~hydrogen ion transmembrane transporter activity	4	4.00%	0.0268744	NM_001866, NM_001696, NM_001697, NM_001676,	75	148	16968	6.114594594594594	1.0	0.9999445672271874	38.63145494038491
GOTERM_MF_ALL	GO:0016820~hydrolase activity, acting on acid anhydrides, catalyzing transmembrane movement of substances	4	4.00%	0.0278154	NM_172208, NM_001696, NM_001697, NM_001676,	75	150	16968	6.0330666666666675	1.0	0.9998791299884228	39.6864601563356
GOTERM_MF_ALL	GO:0015405~P-P-bond-hydrolysis-driven transmembrane transporter activity	4	4.00%	0.0302443	NM_172208, NM_001696, NM_001697, NM_001676,	75	155	16968	5.838451612903226	1.0	0.9996761225675151	42.33097225358744
GOTERM_MF_ALL	GO:0015399~primary active transmembrane transporter activity	4	4.00%	0.0302443	NM_172208, NM_001696, NM_001697, NM_001676,	75	155	16968	5.838451612903226	1.0	0.9996761225675151	42.33097225358744
GOTERM_BP_ALL	GO:0006464~protein modification process	15	15.00%	0.0312436	NM_153710, NM_002833, NM_018486, NM_004441, NM_014215, NM_020786, NM_003845, NM_004667, NM_004616, NM_174944, NM_002845, NM_033331, NM_016406, NM_174899, NM_017733,	71	1804	15360	1.798819524686924	1.0	0.9999999999999968	45.51367548317282
GOTERM_MF_ALL	GO:0000287~magnesium ion binding	6	6.00%	0.031251	NM_003845, NM_174944, NM_018283, NM_002582, NM_001676, NM_020786,	75	403	16968	3.3683374689826304	1.0	0.9995068185807308	43.39453806202742
GOTERM_BP_ALL	GO:0016311~dephosphorylation	4	4.00%	0.0315905	NM_002833, NM_002845, NM_033331, NM_020786,	71	151	15360	5.730808693218917	1.0	0.99999999999938	45.8857544964893
GOTERM_MF_ALL	GO:0015077~monovalent inorganic cation transmembrane transporter activity	4	4.00%	0.0322658	NM_001866, NM_001696, NM_001697, NM_001676,	75	159	16968	5.691572327044026	1.0	0.9992975391567593	44.44795816301309
GOTERM_BP_ALL	GO:0044267~cellular protein metabolic process	24	24.00%	0.0326378	NM_153710, NM_002833, NM_018486, NM_004441, NM_002393, NM_016134, NM_002791, NM_014215, NM_020786, NM_003845, NM_004667, NM_004616, NM_002845, NM_174944, NM_016067, NM_020365, NM_033331, NM_000587, NM_016406, NM_020724, NM_174899, NM_017733, NM_015554, NM_005747,	71	3482	15360	1.4911294302287013	1.0	0.9999999999847381	46.994353058389926
SP_PIR_KEYWORDS	phosphoprotein	30	30.00%	0.0329081	NM_031465, NM_017822, NM_005347, NM_002075, NM_000210, NM_007371, NM_005643, NM_014215, NM_002108, NM_004667, NM_002845, NM_006802, NM_018082, NM_000090, NM_002833, NM_001881, NM_018028, NM_015523, NM_004441, NM_000923, NM_002582, NM_001676, NM_003845, NM_006781, NM_033546, NM_002215, NM_174944, NM_147166, NM_000955, NM_138790,	80	4705	17599	1.402683315621679	0.9999999999999997	0.9992025073578715	41.31531741128166
GOTERM_BP_ALL	GO:0019538~protein metabolic process	25	25.00%	0.0340788	NM_153710, NM_018486, NM_002393, NM_002791, NM_014215, NM_004667, NM_002845, NM_016067, NM_172208, NM_016406, NM_020724, NM_015554, NM_017733, NM_174899, NM_002833, NM_004441, NM_016134, NM_020786, NM_003845, NM_004616, NM_174944, NM_020365, NM_033331, NM_000587, NM_005747,	71	3691	15360	1.4653076955365354	1.0	0.9999999998710347	48.484570032046236
SP_PIR_KEYWORDS	transit peptide	6	6.00%	0.0354978	NM_016067, NM_001866, NM_015523, NM_001697, NM_003000, NM_020786,	80	405	17599	3.259074074074074	1.0	0.9983736881586571	43.76905983405651
GOTERM_CC_ALL	GO:0031090~organelle membrane	12	12.00%	0.0359795	NM_004663, NM_005347, NM_001866, NM_172208, NM_001697, NM_017681, NM_019080, NM_016589, NM_017733, NM_003000, NM_015554, NM_144988,	70	1385	15857	1.9627024239298607	0.9999999999999846	0.9999998759969515	43.362253101802764
GOTERM_CC_ALL	GO:0043234~protein complex	16	16.00%	0.0362432	NM_005347, NM_018486, NM_001697, NM_000210, NM_005643, NM_002791, NM_017681, NM_001676, NM_020786, NM_033546, NM_016067, NM_172208, NM_001696, NM_020365, NM_000587, NM_002095,	70	2115	15857	1.713691320499831	0.9999999999999879	0.9999770253553105	43.60211128973997
GOTERM_BP_ALL	GO:0044260~cellular macromolecule metabolic process	24	24.00%	0.0381472	NM_153710, NM_002833, NM_018486, NM_004441, NM_002393, NM_016134, NM_002791, NM_014215, NM_020786, NM_003845, NM_004667, NM_004616, NM_002845, NM_174944, NM_016067, NM_020365, NM_033331, NM_000587, NM_016406, NM_020724, NM_174899, NM_017733, NM_015554, NM_005747,	71	3534	15360	1.469188646309094	1.0	0.9999999998622168	52.480623389478055
GOTERM_MF_ALL	GO:0004721~phosphoprotein phosphatase activity	4	4.00%	0.0381809	NM_002833, NM_002845, NM_033331, NM_020786,	75	170	16968	5.323294117647059	1.0	0.9996654328089628	50.22918463406536
GOTERM_BP_ALL	GO:0043687~post-translational protein modification	13	13.00%	0.0411675	NM_153710, NM_002833, NM_018486, NM_004441, NM_014215, NM_020786, NM_003845, NM_004667, NM_174944, NM_002845, NM_033331, NM_016406, NM_174899,	71	1522	15360	1.8478280986840887	1.0	0.9999999997443587	55.255340616036044
INTERPRO	IPR013761:Sterile alpha motif-type	3	3.00%	0.0426312	NM_001010860, NM_018028, NM_004441,	76	78	17845	9.03087044534413	1.0	1.0	56.99368477588933
UP_SEQ_FEATURE	active site:Phosphocysteine intermediate	3	3.00%	0.0434506	NM_002833, NM_002845, NM_033331,	59	69	12056	8.884303610906413	1.0	1.0	61.84373909105987
SP_PIR_KEYWORDS	Direct protein sequencing	18	18.00%	0.0499165	NM_000090, NM_005347, NM_001866, NM_004441, NM_001697, NM_000210, NM_005643, NM_016134, NM_002791, NM_004663, NM_002215, NM_172208, NM_001696, NM_006552, NM_000587, NM_006802, NM_002095, NM_005747,	80	2501	17599	1.5832766893242702	1.0	0.9995893805123048	55.763461326000005
