# Supplementary material for: Carotid Plaque Age Is a Feature of Plaque Stability Inversely Related to Levels of Plasma Insulin
Source: PLoS One. 2011 Apr 7;6(4):e18248. doi: 10.1371/journal.pone.0018248 (PMC3072386; doi:10.1371/journal.pone.0018248)
Supplement: Table S10 — Gene list annotation of Table S7 using DAVID. (XLS) [file pone.0018248.s010.xls]

## Sheet: TableS10
Table S10. Gene list annotation of Table S7 using DAVID
Category	Term	Count	%	PValue	Genes	List Total	Pop Hits	Pop Total	Fold Enrichment	Bonferroni	Benjamini	FDR
SP_PIR_KEYWORDS	Direct protein sequencing	30	30.00%	3.00623e-06	NM_000942, NM_004181, NM_002104, NM_002904, NM_006317, NM_000476, NM_004343, NM_003289, NM_006025, NM_004704, NM_001823, NM_001561, NM_005582, NM_002677, NM_005077, NM_004774, NM_005321, NM_001778, NM_003863, NM_003549, NM_000934, NM_004750, NM_003122, NM_002178, NM_005894, NM_001275, NM_001996, NM_005610, NM_013363, NM_000226,	86	2501	17599	2.454692541588016	0.0031995187920480506	0.0031995187920480506	0.004788337729522141
UP_SEQ_FEATURE	sequence variant	47	47.00%	7.34498e-05	NM_004181, NM_004928, NM_001195, NM_003959, NM_000476, NM_003731, NM_003289, NM_002356, NM_006025, NM_000742, NM_001002917, NM_024670, NM_004704, NM_001823, NM_003687, NM_001561, NM_005582, NM_002353, NM_001006666, NM_005215, NM_001852, NM_003966, NM_018218, NM_005321, NM_004925, NM_000333, NM_001778, NM_003549, NM_003863, NM_001031804, NM_000934, NM_000806, NM_000790, NM_003041, NM_004750, NM_00…	70	5220	12056	1.5507170224411604	0.7498283676656459	0.7498283676656459	0.1591833643669549
SP_PIR_KEYWORDS	disease mutation	19	19.00%	9.86039e-05	NM_001852, NM_004181, NM_000333, NM_000476, NM_003549, NM_001031804, NM_000934, NM_000806, NM_003289, NM_000790, NM_003041, NM_000742, NM_004750, NM_000030, NM_003122, NM_001089, NM_001171, NM_000226, NM_005215,	86	1395	17599	2.7872051346169875	0.09978077478943759	0.05120116715366774	0.15694467605981144
SP_PIR_KEYWORDS	signal	28	28.00%	0.000410298	NM_000942, NM_033655, NM_002104, NM_004343, NM_006025, NM_000742, NM_005582, NM_001561, NM_002353, NM_004767, NM_005215, NM_001852, NM_016639, NM_003966, NM_014960, NM_001778, NM_003549, NM_000934, NM_000806, NM_004750, NM_003122, NM_002178, NM_005894, NM_001275, NM_005012, NM_001996, NM_013363, NM_006293,	86	2919	17599	1.9629691595560763	0.35433020772123414	0.13568876940805974	0.6515406468081575
SP_PIR_KEYWORDS	glycoprotein	33	33.00%	0.000550635	NM_000942, NM_033655, NM_004181, NM_003179, NM_000742, NM_001002917, NM_178537, NM_001561, NM_005582, NM_002353, NM_004767, NM_005215, NM_001852, NM_006011, NM_003966, NM_014960, NM_004925, NM_001778, NM_003549, NM_000934, NM_000806, NM_003041, NM_004750, NM_000030, NM_003979, NM_002178, NM_001275, NM_005012, NM_001996, NM_013363, NM_001171, NM_001526, NM_006293,	86	3807	17599	1.7738651565964778	0.4440844541475246	0.13652015528733452	0.8734780349679561
SP_PIR_KEYWORDS	intermediate filament	5	5.00%	0.000577981	NM_080747, NM_001195, NM_173352, NM_000226, NM_033033,	86	79	17599	12.951869296438034	0.46006449043880693	0.11596720150146189	0.9166694130550823
INTERPRO	IPR001664:Intermediate filament protein	5	5.00%	0.00072225	NM_080747, NM_001195, NM_173352, NM_000226, NM_033033,	88	83	17845	12.21590909090909	0.9861093822415498	0.9861093822415498	1.3896543209229728
UP_SEQ_FEATURE	disulfide bond	25	25.00%	0.00113477	NM_033655, NM_002104, NM_006025, NM_000742, NM_001002917, NM_001561, NM_002353, NM_002677, NM_004767, NM_005215, NM_001852, NM_006011, NM_003966, NM_001778, NM_003549, NM_000934, NM_000806, NM_004750, NM_002178, NM_005894, NM_001275, NM_005012, NM_001996, NM_013363, NM_006293,	70	2257	12056	1.9077156782074816	0.9999999995010646	0.9999776631379093	2.4325212192174095
UP_SEQ_FEATURE	signal peptide	25	25.00%	0.00352875	NM_000942, NM_033655, NM_002104, NM_006025, NM_000742, NM_005582, NM_001561, NM_002353, NM_004767, NM_005215, NM_001852, NM_003966, NM_014960, NM_001778, NM_003549, NM_000934, NM_000806, NM_004750, NM_002178, NM_005894, NM_001275, NM_005012, NM_001996, NM_013363, NM_006293,	70	2447	12056	1.7595890011092299	1.0	0.9999999997779241	7.3804451967372176
SP_PIR_KEYWORDS	P-loop	5	5.00%	0.00415027	NM_000858, NM_005275, NM_001659, NM_001089, NM_000476,	86	135	17599	7.579242032730404	0.988125889300201	0.5223605580744066	6.409819092543012
GOTERM_BP_ALL	GO:0006996~organelle organization and biogenesis	14	14.00%	0.00486953	NM_004181, NM_005321, NM_000333, NM_003179, NM_004343, NM_004468, NM_003926, NM_024670, NM_004704, NM_000030, NM_058163, NM_001376, NM_005610, NM_000226,	76	1195	15360	2.367760405197093	0.9999999999927283	0.9999999999927283	8.915358388537376
GOTERM_MF_ALL	GO:0005515~protein binding	50	50.00%	0.00639357	NM_000942, NM_004181, NM_002904, NM_173352, NM_000476, NM_003179, NM_004343, NM_004468, NM_001823, NM_003687, NM_033033, NM_004774, NM_017790, NM_001778, NM_000934, NM_002178, NM_001275, NM_001996, NM_005610, NM_033655, NM_001195, NM_004928, NM_003959, NM_003731, NM_003289, NM_003926, NM_006025, NM_002356, NM_004237, NM_024670, NM_005582, NM_001561, NM_005215, NM_001024675, NM_005077, NM_016639, …	88	7212	16968	1.3367871728936622	0.999999990383458	0.999999990383458	10.860084173590934
GOTERM_CC_ALL	GO:0016023~cytoplasmic membrane-bound vesicle	7	7.00%	0.00805936	NM_000942, NM_003979, NM_003959, NM_001275, NM_001089, NM_024029, NM_003179,	82	342	15857	3.9580302381971193	0.9991096225431269	0.9991096225431269	11.798266914412759
GOTERM_CC_ALL	GO:0031988~membrane-bound vesicle	7	7.00%	0.00874027	NM_000942, NM_003979, NM_003959, NM_001275, NM_001089, NM_024029, NM_003179,	82	348	15857	3.889788337538548	0.9995094091359633	0.9778507141416101	12.732931688635452
SP_PIR_KEYWORDS	phosphoprotein	34	34.00%	0.00989524	NM_001195, NM_002904, NM_006317, NM_003289, NM_002356, NM_004237, NM_005275, NM_004704, NM_001823, NM_003687, NM_001012989, NM_001561, NM_002353, NM_002677, NM_004767, NM_005077, NM_004774, NM_003966, NM_018218, NM_017790, NM_005321, NM_000333, NM_005003, NM_000806, NM_000790, NM_004750, NM_000030, NM_003979, NM_001275, NM_001089, NM_005012, NM_001376, NM_001171, NM_006293,	86	4705	17599	1.4787979141437855	0.9999751053539258	0.7800617065711185	14.649189004827424
INTERPRO	IPR003054:Type II keratin	3	3.00%	0.00996785	NM_080747, NM_173352, NM_033033,	88	31	17845	19.624266862170085	1.0	0.9999999999998669	17.636826634686674
GOTERM_CC_ALL	GO:0044430~cytoskeletal part	10	10.00%	0.0110024	NM_002356, NM_080747, NM_001195, NM_001376, NM_173352, NM_000226, NM_003731, NM_033033, NM_003289, NM_004468,	82	720	15857	2.6858062330623307	0.9999324720507231	0.959278116822115	15.771943959794488
GOTERM_CC_ALL	GO:0005886~plasma membrane	27	27.00%	0.0120774	NM_033655, NM_003959, NM_006317, NM_003179, NM_004343, NM_006025, NM_002356, NM_000742, NM_001002917, NM_012128, NM_005582, NM_001561, NM_002353, NM_004767, NM_005215, NM_016639, NM_001555, NM_004925, NM_001778, NM_000806, NM_003041, NM_003979, NM_001089, NM_005012, NM_001171, NM_001526, NM_006293,	82	3314	15857	1.5755000956768772	0.9999737280869636	0.9284066104290851	17.181255843549348
GOTERM_CC_ALL	GO:0044446~intracellular organelle part	28	28.00%	0.0127761	NM_000942, NM_001195, NM_173352, NM_003179, NM_004343, NM_003731, NM_003289, NM_004468, NM_003926, NM_080747, NM_002356, NM_024670, NM_004704, NM_001006666, NM_033033, NM_006011, NM_004774, NM_005321, NM_000333, NM_005003, NM_003863, NM_001031804, NM_000030, NM_003979, NM_001376, NM_005610, NM_000226, NM_004549,	82	3498	15857	1.5479089096208287	0.9999857831242751	0.8927096076609294	18.085288624116693
GOTERM_CC_ALL	GO:0044422~organelle part	28	28.00%	0.0133095	NM_000942, NM_001195, NM_173352, NM_003179, NM_004343, NM_003731, NM_003289, NM_004468, NM_003926, NM_080747, NM_002356, NM_024670, NM_004704, NM_001006666, NM_033033, NM_006011, NM_004774, NM_005321, NM_000333, NM_005003, NM_003863, NM_001031804, NM_000030, NM_003979, NM_001376, NM_005610, NM_000226, NM_004549,	82	3509	15857	1.5430565305938042	0.9999911064826421	0.8560608525053917	18.769251850528633
GOTERM_CC_ALL	GO:0045111~intermediate filament cytoskeleton	5	5.00%	0.0145992	NM_080747, NM_001195, NM_173352, NM_000226, NM_033033,	82	184	15857	5.254838282078473	0.9999971424761821	0.7972323198905706	20.401085599136724
GOTERM_CC_ALL	GO:0005882~intermediate filament	5	5.00%	0.0145992	NM_080747, NM_001195, NM_173352, NM_000226, NM_033033,	82	184	15857	5.254838282078473	0.9999971424761821	0.7972323198905706	20.401085599136724
GOTERM_CC_ALL	GO:0005615~extracellular space	8	8.00%	0.0170455	NM_006025, NM_004750, NM_002178, NM_001275, NM_005894, NM_001996, NM_003549, NM_004343,	82	521	15857	2.969336641542999	0.9999996696292452	0.8095025940448612	23.41220808680131
GOTERM_CC_ALL	GO:0031410~cytoplasmic vesicle	7	7.00%	0.0189687	NM_000942, NM_003979, NM_003959, NM_001275, NM_001089, NM_024029, NM_003179,	82	413	15857	3.2775940471269123	0.9999999396436065	0.8102978171895479	25.704302173144022
GOTERM_CC_ALL	GO:0031982~vesicle	7	7.00%	0.0208444	NM_000942, NM_003979, NM_003959, NM_001275, NM_001089, NM_024029, NM_003179,	82	422	15857	3.2076927522829735	0.999999988537205	0.8102781631898517	27.87781444314399
SP_PIR_KEYWORDS	nucleotide binding	4	4.00%	0.0236085	NM_000858, NM_005275, NM_001659, NM_001089,	86	127	17599	6.445339681377037	0.9999999999913066	0.9585620300841657	31.65180815815718
INTERPRO	IPR002957:Keratin, type I	3	3.00%	0.0238248	NM_173352, NM_000226, NM_033033,	88	49	17845	12.415352504638218	1.0	1.0	37.31433253596001
GOTERM_CC_ALL	GO:0005887~integral to plasma membrane	13	13.00%	0.0238635	NM_001555, NM_001778, NM_004925, NM_000806, NM_000742, NM_003979, NM_012128, NM_005012, NM_001561, NM_002353, NM_001526, NM_005215, NM_006293,	82	1246	15857	2.017587988881494	0.9999999992144815	0.8257137848163631	31.251803299510872
SMART	SM00382:AAA	4	4.00%	0.0259713	NM_004237, NM_001089, NM_001376, NM_001171,	46	141	9899	6.104841196423065	0.999999884372674	0.999999884372674	32.2443258730936
GOTERM_CC_ALL	GO:0031226~intrinsic to plasma membrane	13	13.00%	0.02605	NM_001555, NM_001778, NM_004925, NM_000806, NM_000742, NM_003979, NM_012128, NM_005012, NM_001561, NM_002353, NM_001526, NM_005215, NM_006293,	82	1262	15857	1.9920084264234084	0.9999999998878462	0.8283668809941223	33.602491525894216
GOTERM_CC_ALL	GO:0044444~cytoplasmic part	28	28.00%	0.0273536	NM_000942, NM_004181, NM_003959, NM_000476, NM_003179, NM_004343, NM_003731, NM_003289, NM_004468, NM_002356, NM_178537, NM_001823, NM_002353, NM_006011, NM_001659, NM_017790, NM_014960, NM_024029, NM_005003, NM_003863, NM_003549, NM_000934, NM_004508, NM_000030, NM_003979, NM_001089, NM_001275, NM_004549,	82	3717	15857	1.4567084653897386	0.9999999999649316	0.8208535081767665	34.96797031178907
GOTERM_BP_ALL	GO:0007409~axonogenesis	4	4.00%	0.0305258	NM_016639, NM_004181, NM_003966, NM_005215,	76	139	15360	5.815978795910639	1.0	1.0	44.736189291197206
INTERPRO	IPR003593:AAA+ ATPase, core	4	4.00%	0.0310648	NM_004237, NM_001089, NM_001376, NM_001171,	88	140	17845	5.793831168831169	1.0	1.0	45.731380021864545
UP_SEQ_FEATURE	glycosylation site:N-linked (GlcNAc...)	26	26.00%	0.0323666	NM_033655, NM_003179, NM_000742, NM_001002917, NM_005582, NM_001561, NM_002353, NM_004767, NM_005215, NM_006011, NM_003966, NM_014960, NM_001778, NM_004925, NM_003549, NM_000934, NM_000806, NM_003041, NM_004750, NM_003979, NM_005012, NM_001996, NM_013363, NM_001171, NM_001526, NM_006293,	70	3085	12056	1.451521185459597	1.0	1.0	51.01260329163762
GOTERM_BP_ALL	GO:0006338~chromatin remodeling	3	3.00%	0.0326119	NM_003926, NM_024670, NM_005610,	76	58	15360	10.453720508166969	1.0	1.0	46.96723351538282
SP_PIR_KEYWORDS	transmembrane protein	8	8.00%	0.0347495	NM_003041, NM_001089, NM_001561, NM_005012, NM_002353, NM_003179, NM_000806, NM_005215,	86	639	17599	2.561997306838447	1.0	0.9848400574525099	43.07010004863607
GOTERM_BP_ALL	GO:0048667~neuron morphogenesis during differentiation	4	4.00%	0.0351718	NM_016639, NM_004181, NM_003966, NM_005215,	76	147	15360	5.499462943071965	1.0	1.0	49.58835164720694
GOTERM_BP_ALL	GO:0048812~neurite morphogenesis	4	4.00%	0.0351718	NM_016639, NM_004181, NM_003966, NM_005215,	76	147	15360	5.499462943071965	1.0	1.0	49.58835164720694
GOTERM_MF_ALL	GO:0030170~pyridoxal phosphate binding	3	3.00%	0.0368212	NM_000030, NM_002863, NM_000790,	88	59	16968	9.804314329738057	1.0	1.0	48.952889061863104
GOTERM_MF_ALL	GO:0019842~vitamin binding	4	4.00%	0.0378483	NM_000030, NM_002863, NM_005003, NM_000790,	88	144	16968	5.356060606060606	1.0	0.9999999999999999	49.91974498154049
GOTERM_MF_ALL	GO:0004872~receptor activity	18	18.00%	0.0384778	NM_016639, NM_004774, NM_003966, NM_001555, NM_000806, NM_000742, NM_001002917, NM_004750, NM_003979, NM_005894, NM_001561, NM_005582, NM_005012, NM_002353, NM_004767, NM_005215, NM_001526, NM_006293,	88	2113	16968	1.6425590500365703	1.0	0.9999999999994514	50.503813910230136
GOTERM_CC_ALL	GO:0016581~NuRD complex	2	2.00%	0.0401507	NM_003926, NM_005610,	82	8	15857	48.34451219512195	0.9999999999999997	0.9066425846306094	47.04721834498725
GOTERM_BP_ALL	GO:0000904~cellular morphogenesis during differentiation	4	4.00%	0.0421226	NM_016639, NM_004181, NM_003966, NM_005215,	76	158	15360	5.116588940706196	1.0	1.0	56.100273092011
SP_PIR_KEYWORDS	Secreted	13	13.00%	0.0434989	NM_001852, NM_033655, NM_002104, NM_003549, NM_004343, NM_000934, NM_004750, NM_002178, NM_003122, NM_005894, NM_001275, NM_001996, NM_013363,	86	1440	17599	1.847440245478036	1.0	0.9912688544214276	50.75631370802228
GOTERM_BP_ALL	GO:0031175~neurite development	4	4.00%	0.0482856	NM_016639, NM_004181, NM_003966, NM_005215,	76	167	15360	4.840844626536401	1.0	0.9999999999999999	61.19972118768132
