# Supplementary material for: Carotid Plaque Age Is a Feature of Plaque Stability Inversely Related to Levels of Plasma Insulin
Source: PLoS One. 2011 Apr 7;6(4):e18248. doi: 10.1371/journal.pone.0018248 (PMC3072386; doi:10.1371/journal.pone.0018248)
Supplement: Table S11 — Gene list annotation of Table S8 using DAVID. (XLS) [file pone.0018248.s011.xls]

## Sheet: TableS11
Table S11. Gene list annotation of Table S8 using DAVID
Category	Term	Count	%	PValue	Genes	List Total	Pop Hits	Pop Total	Fold Enrichment	Bonferroni	Benjamini	FDR
SP_PIR_KEYWORDS	Direct protein sequencing	29	29.00%	4.34569e-06	NM_001968, NM_000885, NM_001308, NM_000302, NM_001898, NM_002396, NM_002677, NM_003357, NM_002343, NM_002982, NM_005623, NM_001733, NM_006216, NM_003729, NM_001085, NM_006289, NM_005191, NM_001970, NM_012073, NM_032043, NM_003254, NM_182660, NM_019010, NM_025217, NM_014584, NM_005610, NM_004370, NM_000394, NM_014444,	83	2501	17599	2.458635822779322	0.004621803038892702	0.004621803038892702	0.0069217636387675086
GOTERM_BP_ALL	GO:0006952~defense response	12	12.00%	5.52189e-05	NM_004052, NM_002982, NM_002343, NM_001733, NM_005623, NM_002182, NM_080869, NM_003593, NM_002504, NM_001085, NM_015727, NM_003264,	71	577	15360	4.499231088437035	0.2518324729168244	0.2518324729168244	0.10558015345653038
GOTERM_MF_ALL	GO:0005488~binding	73	73.00%	0.000101096	NM_002539, NM_000885, NM_001050, NM_005297, NM_003264, NM_014706, NM_001362, NM_020369, NM_003136, NM_003416, NM_021101, NM_014743, NM_014264, NM_001308, NM_002396, NM_003593, NM_001898, NM_002504, NM_003714, NM_002343, NM_005623, NM_001733, NM_003729, NM_002863, NM_003162, NM_004798, NM_001085, NM_032148, NM_005191, NM_001970, NM_012073, NM_032043, NM_182660, NM_019010, NM_004370, NM_005610, NM_…	78	13054	16968	1.2165089391993025	0.25246141526081134	0.25246141526081134	0.1810444538201561
GOTERM_BP_ALL	GO:0009605~response to external stimulus	12	12.00%	0.000146777	NM_002982, NM_001733, NM_005623, NM_002182, NM_004910, NM_002504, NM_001085, NM_001050, NM_015727, NM_003714, NM_005242, NM_003264,	71	644	15360	4.031143382031319	0.5375522561883564	0.3199648951622839	0.280408458125303
GOTERM_BP_ALL	GO:0050896~response to stimulus	28	28.00%	0.000247614	NM_020165, NM_000139, NM_001050, NM_005297, NM_003264, NM_002182, NM_080869, NM_000302, NM_003593, NM_002504, NM_003714, NM_002982, NM_002343, NM_005623, NM_001733, NM_003110, NM_021158, NM_001085, NM_005191, NM_005242, NM_032043, NM_004052, NM_000135, NM_025217, NM_014584, NM_000394, NM_004910, NM_015727,	71	3066	15360	1.975689754968165	0.7277745304550933	0.3518986612972692	0.47261996105976145
GOTERM_BP_ALL	GO:0006950~response to stress	15	15.00%	0.000314894	NM_002982, NM_020165, NM_005623, NM_001733, NM_021158, NM_001085, NM_003264, NM_005242, NM_032043, NM_004052, NM_002182, NM_000135, NM_000302, NM_002504, NM_015727,	71	1081	15360	3.001915284491407	0.808852827984043	0.3387861082715864	0.6006703176903438
GOTERM_BP_ALL	GO:0006954~inflammatory response	8	8.00%	0.00043157	NM_002982, NM_001733, NM_005623, NM_002182, NM_002504, NM_001085, NM_015727, NM_003264,	71	301	15360	5.74984792475785	0.8964768988916794	0.36465816265875683	0.8223658416709689
GOTERM_BP_ALL	GO:0032502~developmental process	28	28.00%	0.000696587	NM_020178, NM_002539, NM_000885, NM_003264, NM_003416, NM_024410, NM_000302, NM_003593, NM_002448, NM_003357, NM_002982, NM_006216, NM_005750, NM_021158, NM_004798, NM_003221, NM_005191, NM_001970, NM_004052, NM_003254, NM_007174, NM_019010, NM_004370, NM_000394, NM_004910, NM_022827, NM_178349, NM_012138,	71	3262	15360	1.8569787825666444	0.9742969078523123	0.4567527178923487	1.3241795263050138
GOTERM_BP_ALL	GO:0009611~response to wounding	9	9.00%	0.000741758	NM_002982, NM_001733, NM_005623, NM_002182, NM_002504, NM_001085, NM_015727, NM_005242, NM_003264,	71	431	15360	4.517499428123264	0.9797306219340647	0.4270455979845694	1.4094714901599636
GOTERM_MF_ALL	GO:0004857~enzyme inhibitor activity	7	7.00%	0.00186158	NM_003254, NM_006216, NM_080869, NM_021158, NM_001898, NM_003357, NM_001085,	78	285	16968	5.343049932523616	0.9953113485784754	0.9315262720342713	3.2845490446367864
GOTERM_BP_ALL	GO:0032501~multicellular organismal process	29	29.00%	0.00288755	NM_020178, NM_002539, NM_000885, NM_001050, NM_003264, NM_002182, NM_003416, NM_024410, NM_000302, NM_003593, NM_002448, NM_003357, NM_002982, NM_001733, NM_006216, NM_005750, NM_004798, NM_004984, NM_003221, NM_005191, NM_005242, NM_003254, NM_007174, NM_004370, NM_000394, NM_004910, NM_022827, NM_178349, NM_015727,	71	3759	15360	1.6690084641929792	0.9999997478175906	0.8503025685318193	5.381600035833167
GOTERM_BP_ALL	GO:0007275~multicellular organismal development	21	21.00%	0.00328634	NM_002982, NM_020178, NM_006216, NM_005750, NM_002539, NM_004798, NM_000885, NM_003221, NM_005191, NM_003254, NM_007174, NM_003416, NM_024410, NM_004370, NM_003593, NM_000302, NM_004910, NM_022827, NM_002448, NM_003357, NM_178349,	71	2349	15360	1.9340564459554261	0.9999999691722614	0.8536347553422449	6.102898416077718
GOTERM_BP_ALL	GO:0006959~humoral immune response	4	4.00%	0.00448831	NM_002982, NM_002343, NM_001733, NM_000139,	71	73	15360	11.854138529808992	0.9999999999456005	0.9059065286977201	8.245529606641256
GOTERM_BP_ALL	GO:0048513~organ development	14	14.00%	0.00478941	NM_002982, NM_020178, NM_002539, NM_000885, NM_003221, NM_005191, NM_003254, NM_004370, NM_003593, NM_000302, NM_002448, NM_004910, NM_003357, NM_178349,	71	1282	15360	2.362505767836347	0.9999999999888994	0.899046275157817	8.774966545442398
GOTERM_BP_ALL	GO:0048731~system development	17	17.00%	0.00495633	NM_002982, NM_020178, NM_006216, NM_005750, NM_002539, NM_000885, NM_003221, NM_005191, NM_003254, NM_007174, NM_004370, NM_003593, NM_000302, NM_004910, NM_002448, NM_003357, NM_178349,	71	1760	15360	2.089628681177977	0.9999999999954016	0.8864421753923877	9.067219992713117
SP_PIR_KEYWORDS	hormone receptor	3	3.00%	0.00600153	NM_001050, NM_015727, NM_005297,	83	25	17599	25.44433734939759	0.9983662997775946	0.9595809423364989	9.14294858587229
SP_PIR_KEYWORDS	signal	24	24.00%	0.00624518	NM_002343, NM_002982, NM_001733, NM_005623, NM_006216, NM_000885, NM_001085, NM_004314, NM_005191, NM_003264, NM_005242, NM_003254, NM_002182, NM_080869, NM_025217, NM_014584, NM_004370, NM_001308, NM_001898, NM_000302, NM_022827, NM_003357, NM_153267, NM_003714,	83	2919	17599	1.7433598732029867	0.9987420095464651	0.8920492207159868	9.497042366328623
SP_PIR_KEYWORDS	Secreted	15	15.00%	0.0063894	NM_002343, NM_002982, NM_005623, NM_006216, NM_001085, NM_003254, NM_002182, NM_080869, NM_025217, NM_004370, NM_001308, NM_001898, NM_003357, NM_153267, NM_003714,	83	1440	17599	2.20870983935743	0.9989223261618658	0.8188151691033698	9.706018198194732
GOTERM_MF_ALL	GO:0005515~protein binding	45	45.00%	0.00669276	NM_020165, NM_001968, NM_002539, NM_000139, NM_000885, NM_001050, NM_003264, NM_014706, NM_020369, NM_002182, NM_021101, NM_014264, NM_000302, NM_002448, NM_003357, NM_002504, NM_003714, NM_002982, NM_005623, NM_032884, NM_003162, NM_021158, NM_004798, NM_004984, NM_001005207, NM_001085, NM_003221, NM_006289, NM_005191, NM_001970, NM_032043, NM_012073, NM_005242, NM_004052, NM_003254, NM_003568, …	78	7212	16968	1.3573531293997183	0.999999995957916	0.9984070513494406	11.339942510949486
GOTERM_MF_ALL	GO:0004866~endopeptidase inhibitor activity	5	5.00%	0.00687102	NM_003254, NM_006216, NM_080869, NM_001898, NM_001085,	78	166	16968	6.55236329935125	0.9999999975885414	0.9929923895562265	11.624687083543838
GOTERM_MF_ALL	GO:0030414~protease inhibitor activity	5	5.00%	0.00716262	NM_003254, NM_006216, NM_080869, NM_001898, NM_001085,	78	168	16968	6.474358974358974	0.9999999989643072	0.9840395113376461	12.088624628051402
SP_PIR_KEYWORDS	protease inhibitor	4	4.00%	0.00936307	NM_006216, NM_080869, NM_001898, NM_001085,	83	93	17599	9.119834175411324	0.9999558559432515	0.865421882730072	13.915537929467847
GOTERM_BP_ALL	GO:0006955~immune response	11	11.00%	0.00970466	NM_004052, NM_002982, NM_002343, NM_001733, NM_005623, NM_002182, NM_003110, NM_025217, NM_000139, NM_005191, NM_003264,	71	938	15360	2.5370131235172226	1.0	0.9805776548024929	17.018738090679552
GOTERM_MF_ALL	GO:0030594~neurotransmitter receptor activity	4	4.00%	0.0103175	NM_003568, NM_001050, NM_015727, NM_005297,	78	99	16968	8.789432789432789	0.9999999999998911	0.9930890872682668	16.963132581764373
GOTERM_MF_ALL	GO:0042165~neurotransmitter binding	4	4.00%	0.0114844	NM_003568, NM_001050, NM_015727, NM_005297,	78	103	16968	8.448095593726661	0.9999999999999963	0.9913400297896845	18.700565178157426
GOTERM_BP_ALL	GO:0051246~regulation of protein metabolic process	6	6.00%	0.0129743	NM_003254, NM_006216, NM_001968, NM_002504, NM_005191, NM_001970,	71	307	15360	4.228104785062165	1.0	0.9925604137238121	22.10597786977394
GOTERM_BP_ALL	GO:0051707~response to other organism	5	5.00%	0.0133306	NM_004052, NM_002343, NM_005623, NM_080869, NM_003264,	71	201	15360	5.381542989278957	1.0	0.990910814445612	22.642106061886135
GOTERM_MF_ALL	GO:0008188~neuropeptide receptor activity	3	3.00%	0.0148664	NM_001050, NM_015727, NM_005297,	78	41	16968	15.917448405253285	1.0	0.995430438143679	23.544240229171763
GOTERM_BP_ALL	GO:0051704~multi-organism process	6	6.00%	0.0152809	NM_004052, NM_002343, NM_005623, NM_080869, NM_003357, NM_003264,	71	320	15360	4.056338028169014	1.0	0.9936328163969798	25.515394047096528
GOTERM_MF_ALL	GO:0042923~neuropeptide binding	3	3.00%	0.0155643	NM_001050, NM_015727, NM_005297,	78	42	16968	15.538461538461538	1.0	0.9933707137369081	24.509258294070424
GOTERM_BP_ALL	GO:0002376~immune system process	12	12.00%	0.0157495	NM_004052, NM_002982, NM_002343, NM_003254, NM_001733, NM_005623, NM_002182, NM_003110, NM_025217, NM_000139, NM_005191, NM_003264,	71	1165	15360	2.228374539079973	1.0	0.9925999948050148	26.190610394489223
GOTERM_BP_ALL	GO:0006873~cellular ion homeostasis	5	5.00%	0.0164242	NM_004052, NM_002982, NM_002343, NM_005297, NM_005242,	71	214	15360	5.054626826378834	1.0	0.9897393063035408	27.152451162184686
GOTERM_BP_ALL	GO:0055082~cellular chemical homeostasis	5	5.00%	0.0164242	NM_004052, NM_002982, NM_002343, NM_005297, NM_005242,	71	214	15360	5.054626826378834	1.0	0.9897393063035408	27.152451162184686
GOTERM_BP_ALL	GO:0030154~cell differentiation	16	16.00%	0.0168138	NM_002982, NM_006216, NM_021158, NM_001970, NM_005191, NM_003264, NM_004052, NM_003254, NM_007174, NM_024410, NM_019010, NM_003593, NM_000394, NM_022827, NM_178349, NM_012138,	71	1835	15360	1.886326131173965	1.0	0.9856271749490553	27.702451338003144
GOTERM_BP_ALL	GO:0048869~cellular developmental process	16	16.00%	0.0168138	NM_002982, NM_006216, NM_021158, NM_001970, NM_005191, NM_003264, NM_004052, NM_003254, NM_007174, NM_024410, NM_019010, NM_003593, NM_000394, NM_022827, NM_178349, NM_012138,	71	1835	15360	1.886326131173965	1.0	0.9856271749490553	27.702451338003144
GOTERM_BP_ALL	GO:0007017~microtubule-based process	5	5.00%	0.0179921	NM_004798, NM_000394, NM_004984, NM_020040, NM_014444,	71	220	15360	4.916773367477593	1.0	0.986910708457181	29.342064938065327
GOTERM_MF_ALL	GO:0001653~peptide receptor activity	4	4.00%	0.0184293	NM_001050, NM_015727, NM_005297, NM_005242,	78	123	16968	7.074421513445904	1.0	0.9952681248270107	28.351548585705455
INTERPRO	IPR008097:Fractalkine/neurotactin	2	2.00%	0.0191398	NM_002982, NM_005623,	87	4	17845	102.5574712643678	1.0	1.0	31.223235034551642
GOTERM_BP_ALL	GO:0050801~ion homeostasis	5	5.00%	0.0226196	NM_004052, NM_002982, NM_002343, NM_005297, NM_005242,	71	236	15360	4.583432800190977	1.0	0.9946273483251097	35.44664123087242
UP_SEQ_FEATURE	signal peptide	23	23.00%	0.0254131	NM_002343, NM_002982, NM_001733, NM_005623, NM_006216, NM_000885, NM_001085, NM_004314, NM_005191, NM_003264, NM_005242, NM_003254, NM_002182, NM_080869, NM_025217, NM_014584, NM_004370, NM_001308, NM_001898, NM_000302, NM_003357, NM_153267, NM_003714,	73	2447	12056	1.552294954403211	1.0	1.0	42.782252181749584
GOTERM_BP_ALL	GO:0009987~cellular process	66	66.00%	0.0290894	NM_006835, NM_002539, NM_000885, NM_001050, NM_005297, NM_003264, NM_014706, NM_001362, NM_003136, NM_003416, NM_021101, NM_024410, NM_014264, NM_001308, NM_002396, NM_003593, NM_002504, NM_003714, NM_002343, NM_005623, NM_001733, NM_003729, NM_002863, NM_012170, NM_004798, NM_005191, NM_001970, NM_012073, NM_032043, NM_019010, NM_005610, NM_004370, NM_020040, NM_014444, NM_012138, NM_020165, NM_…	71	12970	15360	1.1008720014768643	1.0	0.9984392893862922	43.14864301654898
GOTERM_BP_ALL	GO:0048856~anatomical structure development	17	17.00%	0.0305517	NM_002982, NM_020178, NM_006216, NM_005750, NM_002539, NM_000885, NM_003221, NM_005191, NM_003254, NM_007174, NM_004370, NM_003593, NM_000302, NM_004910, NM_002448, NM_003357, NM_178349,	71	2153	15360	1.708196227995002	1.0	0.9985276270509342	44.76449204405274
PIR_SUPERFAMILY	PIRSF500572:small inducible cytokine, A2 type	2	2.00%	0.0321081	NM_002982, NM_005623,	46	5	6919	60.165217391304346	1.0	1.0	44.5697783597042
GOTERM_BP_ALL	GO:0007010~cytoskeleton organization and biogenesis	7	7.00%	0.0324599	NM_019010, NM_004798, NM_000394, NM_004984, NM_020040, NM_014444, NM_006289,	71	526	15360	2.8790231885610233	1.0	0.9987293336979298	46.80758031217454
UP_SEQ_FEATURE	mutagenesis site	13	13.00%	0.0348918	NM_002343, NM_002982, NM_001968, NM_000885, NM_003264, NM_032043, NM_021101, NM_019010, NM_014584, NM_025217, NM_002396, NM_000302, NM_004988,	73	1132	12056	1.89660680575052	1.0	1.0	53.711734192279415
GOTERM_BP_ALL	GO:0030005~cellular di-, tri-valent inorganic cation homeostasis	4	4.00%	0.0365614	NM_002982, NM_002343, NM_005297, NM_005242,	71	160	15360	5.408450704225353	1.0	0.999288327327139	50.95931210966974
GOTERM_BP_ALL	GO:0048878~chemical homeostasis	5	5.00%	0.0367279	NM_004052, NM_002982, NM_002343, NM_005297, NM_005242,	71	275	15360	3.9334186939820746	1.0	0.9991074978212816	51.121243616443536
SP_PIR_KEYWORDS	inflammatory response	3	3.00%	0.0369187	NM_002982, NM_005623, NM_003264,	83	65	17599	9.78628359592215	1.0	0.9987484334710204	45.0740853791747
GOTERM_BP_ALL	GO:0055066~di-, tri-valent inorganic cation homeostasis	4	4.00%	0.0371372	NM_002982, NM_002343, NM_005297, NM_005242,	71	161	15360	5.374857842708425	1.0	0.998947250870517	51.51697725191964
GOTERM_BP_ALL	GO:0006916~anti-apoptosis	4	4.00%	0.0419112	NM_004052, NM_002982, NM_000394, NM_012138,	71	169	15360	5.120426702225185	1.0	0.9994459781081676	55.91459889123278
GOTERM_BP_ALL	GO:0065003~macromolecular complex assembly	7	7.00%	0.0420306	NM_003729, NM_002182, NM_000135, NM_001968, NM_014444, NM_006289, NM_001970,	71	560	15360	2.7042253521126756	1.0	0.9993091165749984	56.019536219654455
SP_PIR_KEYWORDS	Serine protease inhibitor	3	3.00%	0.0422335	NM_006216, NM_080869, NM_001085,	83	70	17599	9.087263339070567	1.0	0.9986000592301182	49.70833490340011
GOTERM_BP_ALL	GO:0006417~regulation of translation	4	4.00%	0.0450449	NM_001968, NM_002504, NM_005191, NM_001970,	71	174	15360	4.973288003885382	1.0	0.9994830510300002	58.592737823375074
SP_PIR_KEYWORDS	microtubule	4	4.00%	0.0477069	NM_004798, NM_004984, NM_020040, NM_014444,	83	174	17599	4.874394128237086	1.0	0.9985168444400128	54.09603077788325
GOTERM_MF_ALL	GO:0005198~structural molecule activity	9	9.00%	0.0495535	NM_033185, NM_021101, NM_024410, NM_019010, NM_004370, NM_000394, NM_020040, NM_014444, NM_006289,	78	895	16968	2.1875376020627417	1.0	0.9999983208842671	59.7850535509919
GOTERM_BP_ALL	GO:0030003~cellular cation homeostasis	4	4.00%	0.0496232	NM_002982, NM_002343, NM_005297, NM_005242,	71	181	15360	4.780950898762742	1.0	0.9996974835667675	62.229680464099026
